# Supplementary material for: SiPM-based optical sensing system for GIS partial discharge detection
Source: PLoS One. 2026 May 14;21(5):e0349200. doi: 10.1371/journal.pone.0349200 (PMC13175487; doi:10.1371/journal.pone.0349200)
Supplement: S1 Data — (ZIP) [file pone.0349200.s001.zip]

Archive with 20 entries (19 files):
- data/
- __MACOSX/._data
- data/Figure 13.csv
- __MACOSX/data/._Figure 13.csv
- data/Figure 12.csv
- __MACOSX/data/._Figure 12.csv
- data/Figure 10.csv
- __MACOSX/data/._Figure 10.csv
- data/Figure 11.csv
- __MACOSX/data/._Figure 11.csv
- data/Figure 14.csv
- __MACOSX/data/._Figure 14.csv
- data/Figure 3.csv
- __MACOSX/data/._Figure 3.csv
- data/Figure 2.csv
- __MACOSX/data/._Figure 2.csv
- data/Figure 4.csv
- __MACOSX/data/._Figure 4.csv
- data/Figure 6.csv
- __MACOSX/data/._Figure 6.csv
