# Supplementary material for: SiPM-based optical sensing system for GIS partial discharge detection
Source: PLoS One. 2026 May 14;21(5):e0349200. doi: 10.1371/journal.pone.0349200 (PMC13175487; doi:10.1371/journal.pone.0349200)
Supplement: S1 Data — (ZIP) [file pone.0349200.s001.zip › data/Figure 13.csv]

Frequency_Hz	SiPM_Amplitude_mV	HFCT_Amplitude_mV
0	0.001750258	4.64E-05
333.3333333	0.000396042	1.34E-05
666.6666667	0.000517838	1.81E-05
1000	0.000554728	1.25E-05
1333.333333	0.000426017	1.33E-05
1666.666667	0.000786222	1.36E-05
2000	0.000453843	1.20E-05
2333.333333	0.000462371	9.62E-06
2666.666667	0.000379992	5.79E-06
3000	0.000652942	1.41E-05
3333.333333	0.000193195	1.75E-06
3666.666667	0.000680687	5.48E-06
4000	0.000848523	9.69E-06
4333.333333	0.000423298	7.70E-06
4666.666667	0.000143128	8.18E-06
5000	5.79E-05	6.30E-06
5333.333333	7.76E-05	8.83E-06
5666.666667	0.000638678	7.79E-06
6000	0.000722399	7.73E-06
6333.333333	0.00075512	3.39E-06
6666.666667	0.000566261	5.51E-06
7000	0.00045523	4.58E-06
7333.333333	0.000912748	4.44E-06
7666.666667	0.000607088	2.23E-06
8000	0.001212354	4.43E-06
8333.333333	0.000325359	1.94E-06
8666.666667	0.000811279	6.01E-06
9000	0.000712186	2.81E-06
9333.333333	0.000869629	5.93E-06
9666.666667	0.000208788	2.97E-06
10000	0.000362273	7.76E-07
10333.33333	0.000245929	1.99E-06
10666.66667	0.000583807	2.96E-06
11000	0.001260086	3.37E-06
11333.33333	4.81E-05	1.09E-06
11666.66667	0.000755783	2.00E-06
12000	0.000466727	3.49E-07
12333.33333	0.000418073	7.00E-07
12666.66667	0.000534574	1.76E-06
13000	0.00043741	2.05E-06
13333.33333	0.001226461	6.42E-07
13666.66667	0.000693262	1.75E-06
14000	0.000991271	2.96E-07
14333.33333	0.001421086	1.63E-06
14666.66667	0.001155376	2.22E-06
15000	7.65E-05	1.76E-06
15333.33333	0.000728926	2.69E-06
15666.66667	0.000335632	2.36E-06
16000	0.000589214	2.55E-06
16333.33333	0.000494877	1.24E-06
16666.66667	0.000404409	9.57E-07
17000	0.000568706	2.83E-06
17333.33333	0.000318452	3.24E-06
17666.66667	0.000584211	3.02E-07
18000	0.000715395	2.16E-06
18333.33333	0.000217734	1.24E-06
18666.66667	0.000563562	8.60E-07
19000	0.000243253	1.07E-06
19333.33333	0.000377569	4.26E-06
19666.66667	0.001285468	1.06E-06
20000	0.000496185	4.36E-07
20333.33333	0.000445933	1.91E-06
20666.66667	0.001062969	8.81E-07
21000	0.000693304	2.74E-06
21333.33333	0.000340986	1.86E-06
21666.66667	0.000436924	7.98E-07
22000	0.000797086	1.36E-06
22333.33333	0.000466844	3.53E-07
22666.66667	0.000200564	1.04E-06
23000	0.000749805	5.14E-07
23333.33333	0.000348429	1.82E-06
23666.66667	0.001144576	1.24E-06
24000	0.00066621	9.42E-07
24333.33333	0.0019214	4.90E-07
24666.66667	0.001123506	1.23E-06
25000	0.000698795	1.22E-06
25333.33333	0.001277945	2.97E-06
25666.66667	0.000741093	5.78E-07
26000	0.000550902	7.72E-07
26333.33333	0.000716479	8.46E-07
26666.66667	0.000721341	8.32E-07
27000	0.000693515	1.66E-06
27333.33333	0.000441628	1.06E-06
27666.66667	0.001175658	1.97E-06
28000	0.001095751	6.90E-07
28333.33333	0.00100957	1.05E-06
28666.66667	0.000859817	4.65E-07
29000	0.001067218	3.76E-07
29333.33333	0.000279441	1.41E-06
29666.66667	0.000928877	3.75E-07
30000	0.001497939	2.45E-06
30333.33333	0.000679635	1.01E-06
30666.66667	0.001116381	4.67E-07
31000	0.000518887	6.11E-07
31333.33333	0.00014912	9.86E-07
31666.66667	0.001124962	8.88E-07
32000	0.000908641	9.28E-07
32333.33333	0.000865784	2.43E-06
32666.66667	0.000693501	2.38E-06
33000	0.001059454	8.24E-07
33333.33333	0.000212081	7.89E-07
33666.66667	0.001726391	1.37E-06
34000	0.001089682	7.00E-07
34333.33333	0.001050403	9.39E-07
34666.66667	0.000776806	8.07E-07
35000	0.000313898	1.21E-06
35333.33333	0.001180307	4.61E-07
35666.66667	0.002224499	2.27E-06
36000	0.001821731	3.16E-07
36333.33333	0.000728083	1.48E-06
36666.66667	0.001239951	1.37E-06
37000	0.000972387	8.64E-07
37333.33333	0.000766325	3.16E-07
37666.66667	0.001137469	6.56E-07
38000	0.000906353	7.06E-07
38333.33333	0.000363644	8.20E-07
38666.66667	0.001700556	1.07E-06
39000	0.000656609	5.85E-07
39333.33333	0.001996461	3.07E-07
39666.66667	0.00070228	5.21E-07
40000	0.002775563	1.33E-06
40333.33333	0.001604789	8.57E-07
40666.66667	0.002339668	8.86E-07
41000	0.002422903	1.02E-06
41333.33333	0.000331964	1.55E-06
41666.66667	0.002418371	1.40E-06
42000	0.00306648	3.80E-07
42333.33333	0.00199869	9.14E-07
42666.66667	0.002714378	8.41E-07
43000	0.000522648	7.66E-07
43333.33333	0.001324293	1.10E-06
43666.66667	0.001540839	7.60E-07
44000	0.002593499	4.68E-07
44333.33333	0.001935416	6.44E-07
44666.66667	0.001529395	2.67E-06
45000	0.001250588	3.21E-07
45333.33333	0.001491626	6.53E-07
45666.66667	0.002537406	8.98E-07
46000	0.001135489	4.10E-07
46333.33333	0.001061785	6.14E-07
46666.66667	0.000380132	8.34E-07
47000	0.002313196	7.16E-07
47333.33333	0.003444791	6.69E-07
47666.66667	0.00214583	1.21E-06
48000	0.001821659	1.33E-06
48333.33333	0.001740352	9.28E-07
48666.66667	0.000331428	7.81E-07
49000	0.002733535	9.04E-07
49333.33333	0.000737919	1.14E-06
49666.66667	0.003759951	1.99E-06
50000	0.001581045	1.14E-06
50333.33333	0.002774661	3.19E-07
50666.66667	0.00270146	8.15E-07
51000	0.00380985	1.08E-06
51333.33333	0.000989779	9.90E-07
51666.66667	0.001442507	1.11E-06
52000	0.00084548	2.40E-07
52333.33333	0.0001843	9.57E-07
52666.66667	0.001257346	6.82E-07
53000	0.001345101	8.52E-07
53333.33333	0.001840907	6.03E-07
53666.66667	0.002228384	3.60E-07
54000	0.002703961	9.29E-07
54333.33333	0.001093023	4.81E-07
54666.66667	0.001552392	2.63E-06
55000	0.002624537	7.04E-07
55333.33333	0.001251572	1.37E-06
55666.66667	0.002150674	1.70E-06
56000	0.001616647	6.24E-07
56333.33333	0.001311673	2.67E-06
56666.66667	0.000933245	3.47E-06
57000	0.001519409	2.38E-06
57333.33333	0.001690245	8.98E-07
57666.66667	0.00148008	4.65E-07
58000	0.001509412	2.77E-07
58333.33333	0.001863462	3.59E-07
58666.66667	0.000250104	1.35E-06
59000	0.000845288	3.46E-07
59333.33333	0.001770334	5.14E-07
59666.66667	0.001171456	6.87E-07
60000	0.000633749	9.77E-07
60333.33333	0.000872557	1.38E-06
60666.66667	5.29E-05	6.77E-07
61000	0.00062866	3.52E-07
61333.33333	0.000654745	4.70E-07
61666.66667	0.000792475	4.35E-07
62000	0.000683055	6.74E-07
62333.33333	0.000196355	1.10E-06
62666.66667	0.001464249	2.63E-07
63000	0.000419171	1.01E-06
63333.33333	0.00196045	1.08E-06
63666.66667	0.000620665	3.73E-07
64000	0.000512954	1.15E-06
64333.33333	0.000894406	1.56E-06
64666.66667	0.001020998	1.25E-06
65000	0.000881527	3.41E-07
65333.33333	0.000783462	1.43E-06
65666.66667	0.000649511	1.22E-06
66000	0.000818527	2.57E-07
66333.33333	0.00058943	7.44E-07
66666.66667	0.000869063	2.52E-07
67000	0.000106589	5.45E-07
67333.33333	0.000967596	1.23E-06
67666.66667	0.000769751	9.99E-07
68000	0.000258291	9.86E-07
68333.33333	0.000319983	2.79E-07
68666.66667	0.000791691	9.90E-07
69000	0.000782289	1.98E-06
69333.33333	0.001222752	4.36E-07
69666.66667	0.00107867	1.01E-06
70000	0.001072748	2.31E-07
70333.33333	0.000233253	9.86E-07
70666.66667	0.00068638	8.16E-07
71000	0.000604955	4.84E-07
71333.33333	0.000447262	1.52E-06
71666.66667	0.00064902	1.53E-06
72000	0.000557932	4.89E-07
72333.33333	0.000601935	1.37E-06
72666.66667	0.000509131	3.61E-07
73000	0.000277315	3.69E-07
73333.33333	0.000461394	4.46E-07
73666.66667	0.000460565	8.38E-07
74000	9.79E-05	9.17E-07
74333.33333	0.000706727	4.66E-07
74666.66667	0.000313054	6.93E-07
75000	0.000140835	2.46E-07
75333.33333	0.000689985	1.60E-07
75666.66667	0.000537438	1.20E-06
76000	0.000234884	4.30E-07
76333.33333	0.000705307	4.75E-07
76666.66667	0.000363178	6.74E-07
77000	0.000394517	3.04E-07
77333.33333	0.000433235	4.34E-07
77666.66667	0.000320392	3.32E-07
78000	0.001048325	6.54E-07
78333.33333	0.000129337	6.27E-07
78666.66667	5.72E-05	5.33E-07
79000	0.000385638	1.04E-06
79333.33333	0.000308723	5.51E-07
79666.66667	0.00022254	2.77E-07
80000	0.000259573	4.73E-07
80333.33333	0.000555469	2.94E-07
80666.66667	0.000212606	3.65E-07
81000	0.000212882	9.37E-07
81333.33333	7.89E-05	1.28E-06
81666.66667	0.000229859	8.51E-07
82000	0.000602203	1.26E-06
82333.33333	0.000240187	2.56E-07
82666.66667	0.000445711	2.48E-07
83000	0.000942468	4.47E-07
83333.33333	0.000797465	6.42E-07
83666.66667	0.000396065	9.68E-07
84000	0.00030255	1.40E-06
84333.33333	0.00015371	7.10E-07
84666.66667	0.000119875	8.07E-07
85000	0.000271421	7.09E-07
85333.33333	0.000440267	1.02E-07
85666.66667	0.000435818	7.05E-07
86000	0.000628498	9.66E-07
86333.33333	0.000581366	9.52E-07
86666.66667	0.00051788	1.42E-06
87000	0.000170336	7.17E-07
87333.33333	0.000242654	7.56E-07
87666.66667	0.000412409	3.60E-07
88000	0.000572692	7.98E-07
88333.33333	0.000334556	3.32E-07
88666.66667	0.000430887	3.36E-07
89000	0.00075658	2.44E-07
89333.33333	0.00025859	3.51E-07
89666.66667	0.000343217	5.54E-07
90000	6.82E-05	3.48E-07
90333.33333	0.000327342	7.99E-07
90666.66667	0.000276695	3.82E-07
91000	0.000297117	4.47E-07
91333.33333	0.000413963	6.98E-07
91666.66667	0.000385741	7.08E-07
92000	0.000373253	4.09E-07
92333.33333	0.000236173	6.62E-07
92666.66667	0.00017873	1.47E-06
93000	0.000189086	5.54E-07
93333.33333	0.000236416	7.39E-07
93666.66667	0.000100518	4.18E-07
94000	0.000119067	9.83E-07
94333.33333	0.000388581	3.83E-07
94666.66667	0.000105911	6.23E-07
95000	0.000235433	6.71E-07
95333.33333	5.32E-05	1.03E-06
95666.66667	0.000467882	1.01E-06
96000	7.40E-05	5.50E-07
96333.33333	0.000166224	5.08E-07
96666.66667	0.000128283	6.03E-07
97000	0.00021535	8.62E-07
97333.33333	0.000162927	1.90E-07
97666.66667	0.000347141	1.09E-06
98000	7.42E-05	4.68E-07
98333.33333	0.000296416	7.14E-07
98666.66667	0.000375525	1.15E-06
99000	0.00039342	9.60E-07
99333.33333	0.000467609	1.04E-06
99666.66667	0.000124951	1.52E-06
100000	0.000444296	5.66E-07
100333.3333	0.0002435	3.95E-07
100666.6667	9.03E-05	1.14E-06
101000	0.000465807	7.53E-07
101333.3333	0.00021581	1.19E-06
101666.6667	0.000211934	9.83E-07
102000	0.000511304	1.19E-06
102333.3333	0.000140443	8.77E-07
102666.6667	0.00034052	9.62E-07
103000	0.000444671	6.84E-07
103333.3333	0.000257855	9.77E-07
103666.6667	2.81E-05	2.97E-07
104000	0.000363007	6.35E-07
104333.3333	0.000204656	6.21E-07
104666.6667	0.000123604	3.02E-07
105000	0.00028987	3.60E-07
105333.3333	0.000261729	8.16E-07
105666.6667	0.000214072	9.64E-07
106000	0.000345445	3.57E-07
106333.3333	6.44E-05	8.52E-07
106666.6667	0.000100816	9.77E-07
107000	0.0001212	3.15E-07
107333.3333	0.000243254	6.55E-07
107666.6667	0.000199247	7.10E-07
108000	0.000106594	1.12E-06
108333.3333	0.000141992	2.91E-07
108666.6667	7.50E-05	4.28E-07
109000	7.05E-05	6.21E-07
109333.3333	3.92E-05	5.80E-07
109666.6667	5.41E-05	5.99E-07
110000	7.26E-05	9.75E-07
110333.3333	0.000313349	1.75E-06
110666.6667	6.11E-05	2.90E-07
111000	5.98E-05	3.19E-07
111333.3333	7.78E-05	1.04E-06
111666.6667	9.30E-05	6.46E-07
112000	5.40E-05	3.65E-07
112333.3333	0.000150204	3.91E-07
112666.6667	6.74E-05	4.52E-07
113000	0.00042629	5.77E-07
113333.3333	0.000191835	7.09E-07
113666.6667	0.000103397	1.03E-06
114000	0.000203593	3.44E-07
114333.3333	0.000194855	1.13E-06
114666.6667	0.000192957	7.38E-07
115000	0.000113147	1.98E-06
115333.3333	0.000259126	1.77E-06
115666.6667	4.68E-05	1.52E-06
116000	9.46E-05	6.93E-07
116333.3333	0.00028603	1.18E-06
116666.6667	0.000101561	1.13E-06
117000	0.000103236	5.64E-07
117333.3333	0.000238764	6.39E-07
117666.6667	0.000181671	1.19E-06
118000	8.78E-05	6.09E-07
118333.3333	0.000161046	1.40E-06
118666.6667	0.000197942	2.61E-07
119000	0.000104181	1.16E-06
119333.3333	0.000273356	2.81E-07
119666.6667	0.000137179	1.13E-06
120000	5.86E-05	7.24E-07
120333.3333	3.99E-05	4.67E-07
120666.6667	0.000157579	1.51E-06
121000	0.000165037	1.15E-06
121333.3333	6.98E-05	1.54E-06
121666.6667	9.97E-05	9.24E-07
122000	0.000235422	4.89E-07
122333.3333	0.000122712	5.81E-07
122666.6667	0.000157859	4.13E-07
123000	0.000241129	9.06E-07
123333.3333	0.00012963	2.63E-07
123666.6667	0.000120375	1.38E-07
124000	0.000256276	1.08E-06
124333.3333	8.68E-05	8.08E-07
124666.6667	7.12E-05	1.40E-07
125000	0.000227952	1.18E-06
125333.3333	0.000147768	5.90E-07
125666.6667	0.000164617	9.47E-07
126000	0.000308831	1.65E-06
126333.3333	6.59E-05	2.44E-07
126666.6667	0.000277825	3.74E-07
127000	0.000112315	4.29E-07
127333.3333	0.000303948	6.09E-07
127666.6667	0.000132692	8.05E-07
128000	0.000346589	1.24E-06
128333.3333	0.000217011	1.09E-06
128666.6667	7.02E-05	1.31E-06
129000	0.00027534	7.55E-07
129333.3333	0.000139987	1.11E-06
129666.6667	0.000127508	6.83E-07
130000	0.000150588	1.12E-06
130333.3333	0.000160929	4.24E-07
130666.6667	0.000126556	1.57E-07
131000	9.53E-05	7.80E-07
131333.3333	0.00015153	6.94E-07
131666.6667	7.02E-05	5.72E-07
132000	0.000138299	1.15E-06
132333.3333	0.000157262	1.20E-06
132666.6667	0.000110592	6.73E-07
133000	0.000324733	2.00E-06
133333.3333	0.000123354	6.92E-07
133666.6667	0.000101073	8.77E-07
134000	0.000125205	7.75E-07
134333.3333	0.000128799	9.77E-07
134666.6667	9.83E-05	1.60E-07
135000	0.000278598	6.50E-07
135333.3333	0.00012324	2.30E-07
135666.6667	0.00011512	7.50E-07
136000	0.000170275	6.36E-07
136333.3333	0.000179653	7.97E-07
136666.6667	0.000115306	2.72E-07
137000	0.000150822	3.68E-07
137333.3333	0.000186813	6.41E-07
137666.6667	0.000114676	8.80E-07
138000	0.000121433	5.29E-07
138333.3333	0.000132189	1.49E-06
138666.6667	8.51E-05	1.08E-06
139000	0.000118655	2.66E-06
139333.3333	0.000123015	3.47E-07
139666.6667	9.01E-05	8.83E-07
140000	0.000275689	1.13E-06
140333.3333	0.000114307	7.48E-07
140666.6667	0.000199409	8.90E-07
141000	7.57E-05	5.00E-07
141333.3333	0.000111801	1.08E-06
141666.6667	5.73E-05	9.16E-07
142000	0.000129046	8.98E-07
142333.3333	1.55E-05	1.36E-06
142666.6667	7.60E-05	5.84E-07
143000	4.08E-05	1.81E-07
143333.3333	0.000108991	1.20E-06
143666.6667	4.12E-05	1.20E-06
144000	9.40E-05	5.61E-07
144333.3333	5.33E-05	3.17E-07
144666.6667	0.000168874	7.31E-07
145000	5.63E-05	1.72E-06
145333.3333	2.39E-05	1.23E-06
145666.6667	0.000171711	9.65E-07
146000	0.000145634	1.48E-06
146333.3333	5.90E-05	1.22E-06
146666.6667	0.000112566	2.39E-07
147000	4.20E-05	1.36E-06
147333.3333	7.78E-05	3.44E-07
147666.6667	0.000113198	5.10E-07
148000	2.16E-05	6.85E-07
148333.3333	8.99E-05	5.48E-07
148666.6667	0.000113424	6.06E-07
149000	0.000132607	8.37E-07
149333.3333	0.000144683	5.39E-07
149666.6667	0.000138197	8.12E-07
150000	0.000294037	2.15E-06
150333.3333	4.27E-05	1.14E-06
150666.6667	0.000133935	7.94E-07
151000	3.23E-05	4.17E-07
151333.3333	0.00016799	9.19E-07
151666.6667	2.29E-05	1.34E-06
152000	9.69E-05	1.21E-07
152333.3333	9.05E-05	5.51E-07
152666.6667	5.57E-05	1.40E-06
153000	9.33E-05	2.28E-07
153333.3333	0.000105955	5.28E-07
153666.6667	0.000262138	3.16E-07
154000	0.000143919	1.79E-06
154333.3333	9.35E-05	5.33E-07
154666.6667	2.47E-05	4.84E-07
155000	0.000124344	8.85E-07
155333.3333	3.82E-05	4.69E-07
155666.6667	0.000119515	1.41E-06
156000	3.54E-05	5.32E-07
156333.3333	0.00010613	1.46E-07
156666.6667	7.68E-05	7.56E-07
157000	0.000127866	1.07E-06
157333.3333	6.21E-05	2.30E-07
157666.6667	8.95E-05	7.42E-07
158000	0.000161406	1.50E-06
158333.3333	7.99E-05	7.46E-08
158666.6667	0.00013795	6.46E-07
159000	7.80E-05	1.12E-06
159333.3333	0.000110012	1.69E-06
159666.6667	7.11E-05	1.39E-07
160000	0.000115815	7.67E-07
160333.3333	8.47E-05	4.01E-07
160666.6667	0.000175993	1.01E-06
161000	2.27E-05	4.22E-07
161333.3333	4.16E-05	1.53E-06
161666.6667	0.000107137	1.33E-06
162000	0.000173447	5.75E-07
162333.3333	9.08E-05	7.60E-07
162666.6667	0.000175137	9.72E-07
163000	0.000201898	2.48E-07
163333.3333	0.000151072	3.31E-07
163666.6667	7.32E-05	8.56E-07
164000	0.000142081	3.64E-07
164333.3333	5.48E-05	5.48E-07
164666.6667	2.15E-05	1.25E-06
165000	3.72E-05	1.29E-06
165333.3333	9.29E-05	6.92E-07
165666.6667	9.66E-05	1.51E-07
166000	8.42E-05	8.82E-07
166333.3333	6.66E-05	1.27E-06
166666.6667	0.000111647	9.57E-07
167000	0.000151433	7.41E-07
167333.3333	0.000113902	9.31E-07
167666.6667	5.27E-05	4.34E-07
168000	0.000101669	5.34E-07
168333.3333	2.40E-05	1.40E-07
168666.6667	8.76E-05	1.26E-06
169000	0.000152699	1.02E-06
169333.3333	6.09E-05	4.47E-07
169666.6667	0.000121898	2.63E-07
170000	8.04E-05	1.40E-06
170333.3333	6.09E-05	6.61E-07
170666.6667	0.000146278	7.63E-07
171000	4.74E-05	5.69E-07
171333.3333	3.68E-06	1.53E-07
171666.6667	0.000134577	8.81E-07
172000	5.32E-05	9.37E-07
172333.3333	0.000110561	9.89E-07
172666.6667	8.67E-05	2.04E-07
173000	6.59E-05	8.19E-07
173333.3333	0.000156106	1.51E-07
173666.6667	0.000120225	3.26E-07
174000	0.000106437	2.41E-07
174333.3333	0.000110595	2.16E-07
174666.6667	7.23E-05	9.66E-08
175000	6.58E-05	1.23E-07
175333.3333	9.16E-05	1.15E-07
175666.6667	0.000142053	3.74E-07
176000	5.58E-06	1.08E-07
176333.3333	1.35E-05	2.51E-07
176666.6667	6.09E-05	3.42E-07
177000	0.000172585	2.72E-07
177333.3333	0.000101768	3.66E-07
177666.6667	8.68E-05	5.68E-07
178000	0.000116069	3.32E-07
178333.3333	6.88E-05	7.14E-07
178666.6667	2.08E-05	5.53E-07
179000	0.000113291	7.37E-07
179333.3333	1.78E-05	5.58E-07
179666.6667	8.01E-05	5.51E-07
180000	0.000176708	1.01E-06
180333.3333	7.79E-05	2.90E-07
180666.6667	3.55E-05	5.17E-07
181000	4.38E-05	5.84E-07
181333.3333	6.16E-05	1.51E-06
181666.6667	4.51E-05	9.55E-07
182000	8.49E-05	6.49E-07
182333.3333	9.58E-05	1.23E-06
182666.6667	0.000102957	1.28E-06
183000	5.14E-05	5.35E-07
183333.3333	0.000102125	2.04E-06
183666.6667	0.000121148	8.24E-07
184000	1.83E-05	3.05E-07
184333.3333	1.20E-05	6.27E-07
184666.6667	0.000121251	4.24E-07
185000	0.000122074	4.16E-07
185333.3333	0.00016976	1.25E-06
185666.6667	0.000182754	5.90E-07
186000	0.000148279	8.02E-07
186333.3333	0.000141663	5.49E-07
186666.6667	0.00021468	1.60E-06
187000	0.000355706	2.59E-07
187333.3333	0.000138666	2.41E-07
187666.6667	0.000106799	1.11E-06
188000	0.000216768	4.09E-07
188333.3333	1.30E-05	4.91E-07
188666.6667	0.000124098	5.59E-07
189000	7.17E-05	3.54E-07
189333.3333	0.000156465	7.17E-07
189666.6667	7.86E-05	2.53E-07
190000	0.000135269	2.35E-07
190333.3333	5.12E-05	1.03E-06
190666.6667	0.000133503	5.94E-07
191000	0.000154287	5.17E-07
191333.3333	8.28E-05	1.52E-06
191666.6667	4.25E-05	1.94E-06
192000	5.40E-05	4.05E-07
192333.3333	5.40E-05	6.39E-07
192666.6667	5.15E-05	8.47E-07
193000	9.17E-05	1.42E-06
193333.3333	0.000150979	1.44E-06
193666.6667	0.000112666	5.93E-07
194000	0.000121041	6.13E-07
194333.3333	3.97E-05	1.09E-06
194666.6667	0.000139124	1.70E-06
195000	0.000118052	6.70E-07
195333.3333	0.000104711	1.01E-06
195666.6667	1.25E-05	1.67E-06
196000	0.000158471	5.51E-07
196333.3333	0.000105199	2.36E-07
196666.6667	4.65E-05	7.64E-07
197000	2.84E-05	1.96E-06
197333.3333	7.33E-05	1.18E-06
197666.6667	4.72E-05	1.03E-06
198000	9.34E-05	1.06E-06
198333.3333	0.000115211	1.21E-06
198666.6667	4.18E-05	7.78E-07
199000	2.90E-05	2.48E-07
199333.3333	0.000109267	6.02E-07
199666.6667	0.000114774	1.05E-06
200000	0.000105663	5.74E-07
200333.3333	9.12E-05	9.10E-07
200666.6667	5.05E-05	4.71E-07
201000	9.07E-05	1.17E-06
201333.3333	5.20E-05	7.45E-07
201666.6667	7.11E-05	2.91E-07
202000	0.000126765	1.39E-06
202333.3333	2.69E-05	8.45E-07
202666.6667	0.000113315	4.01E-07
203000	3.60E-05	6.24E-07
203333.3333	8.73E-05	9.18E-07
203666.6667	0.000171836	6.87E-07
204000	0.000192631	3.41E-07
204333.3333	3.85E-05	2.14E-07
204666.6667	0.000131929	1.18E-06
205000	8.89E-05	8.78E-07
205333.3333	4.67E-05	1.27E-06
205666.6667	0.000157829	1.48E-06
206000	6.55E-05	5.04E-07
206333.3333	2.75E-05	8.93E-07
206666.6667	7.58E-05	3.61E-07
207000	8.18E-06	4.34E-07
207333.3333	6.36E-05	1.23E-06
207666.6667	2.37E-05	4.37E-07
208000	0.000140569	3.68E-07
208333.3333	5.93E-05	2.79E-07
208666.6667	8.98E-05	9.27E-07
209000	0.000129865	1.33E-06
209333.3333	4.27E-05	1.33E-06
209666.6667	8.43E-05	8.49E-07
210000	5.81E-05	1.14E-06
210333.3333	6.30E-05	6.59E-07
210666.6667	3.62E-05	1.44E-07
211000	6.71E-05	6.91E-07
211333.3333	1.58E-05	9.89E-07
211666.6667	3.75E-05	5.39E-07
212000	0.000124388	3.89E-07
212333.3333	4.20E-06	9.24E-07
212666.6667	6.89E-05	6.75E-07
213000	2.38E-05	1.21E-06
213333.3333	4.33E-05	5.29E-07
213666.6667	3.56E-05	9.41E-07
214000	3.38E-05	6.61E-07
214333.3333	3.36E-05	1.43E-07
214666.6667	8.97E-05	6.63E-07
215000	1.70E-05	9.01E-08
215333.3333	7.52E-06	6.00E-07
215666.6667	7.64E-05	1.05E-06
216000	2.26E-05	1.59E-06
216333.3333	2.26E-05	7.81E-07
216666.6667	3.79E-05	6.34E-07
217000	4.23E-05	2.10E-07
217333.3333	3.98E-05	8.16E-07
217666.6667	2.24E-05	1.15E-06
218000	3.42E-05	9.45E-07
218333.3333	5.56E-05	8.16E-07
218666.6667	4.68E-05	1.46E-06
219000	2.98E-05	2.09E-07
219333.3333	2.00E-05	3.94E-07
219666.6667	6.11E-06	1.03E-06
220000	7.75E-06	1.26E-06
220333.3333	1.46E-05	6.70E-07
220666.6667	6.60E-06	1.66E-06
221000	1.79E-05	5.45E-07
221333.3333	1.63E-05	5.26E-07
221666.6667	1.68E-05	1.15E-06
222000	1.56E-05	1.08E-06
222333.3333	1.90E-05	4.11E-07
222666.6667	1.65E-05	4.74E-07
223000	4.71E-05	7.23E-07
223333.3333	2.01E-05	2.28E-07
223666.6667	4.66E-05	5.91E-07
224000	2.43E-05	1.03E-06
224333.3333	1.52E-05	1.39E-07
224666.6667	4.78E-05	8.95E-07
225000	4.62E-05	9.13E-07
225333.3333	1.66E-05	8.89E-07
225666.6667	4.92E-05	1.14E-06
226000	3.25E-05	8.28E-07
226333.3333	3.02E-05	2.97E-07
226666.6667	6.99E-05	7.63E-07
227000	6.98E-05	1.30E-06
227333.3333	5.31E-05	3.15E-07
227666.6667	1.77E-05	5.42E-07
228000	9.27E-06	1.26E-06
228333.3333	3.71E-05	4.27E-07
228666.6667	5.74E-05	4.98E-07
229000	6.79E-05	2.57E-07
229333.3333	3.18E-05	9.61E-07
229666.6667	5.66E-05	4.91E-07
230000	7.89E-05	8.70E-07
230333.3333	3.93E-05	1.76E-06
230666.6667	1.34E-05	4.15E-07
231000	5.89E-05	4.04E-07
231333.3333	6.26E-05	1.47E-07
231666.6667	4.85E-05	2.80E-07
232000	2.87E-05	7.65E-07
232333.3333	0.00013093	9.01E-07
232666.6667	6.24E-05	6.09E-07
233000	4.47E-05	3.50E-07
233333.3333	6.78E-05	9.03E-07
233666.6667	7.73E-05	1.05E-06
234000	5.05E-05	2.73E-07
234333.3333	7.64E-05	1.01E-06
234666.6667	6.34E-05	3.31E-07
235000	6.19E-05	8.08E-07
235333.3333	4.80E-05	8.37E-07
235666.6667	0.000103315	3.14E-07
236000	4.57E-05	3.21E-07
236333.3333	0.000121632	2.65E-07
236666.6667	0.00052619	1.06E-06
237000	0.000216306	1.52E-06
237333.3333	5.51E-05	1.10E-06
237666.6667	0.00011986	1.18E-07
238000	5.46E-05	1.50E-06
238333.3333	4.47E-05	1.20E-06
238666.6667	3.90E-05	7.33E-07
239000	7.91E-05	1.28E-07
239333.3333	0.000102955	4.01E-07
239666.6667	0.000101952	5.72E-07
240000	0.0001109	7.58E-07
240333.3333	0.000113547	5.30E-07
240666.6667	3.33E-05	7.41E-07
241000	6.20E-05	4.26E-07
241333.3333	3.73E-05	3.65E-07
241666.6667	7.85E-06	3.52E-07
242000	4.19E-05	9.44E-07
242333.3333	7.04E-05	6.18E-07
242666.6667	2.70E-05	1.09E-06
243000	4.71E-05	1.16E-06
243333.3333	6.47E-05	7.10E-07
243666.6667	6.40E-05	5.78E-07
244000	4.86E-05	6.11E-07
244333.3333	6.73E-05	5.92E-07
244666.6667	8.17E-05	6.65E-07
245000	4.55E-05	2.38E-07
245333.3333	2.11E-05	5.49E-07
245666.6667	6.57E-05	7.23E-07
246000	4.09E-05	7.41E-07
246333.3333	6.53E-05	2.75E-07
246666.6667	5.49E-05	6.34E-07
247000	8.59E-05	8.34E-07
247333.3333	9.20E-05	4.91E-07
247666.6667	0.00014739	9.03E-08
248000	4.28E-05	3.65E-07
248333.3333	8.22E-05	5.98E-07
248666.6667	4.93E-05	1.78E-07
249000	3.16E-05	1.09E-06
249333.3333	2.09E-05	5.96E-07
249666.6667	3.36E-05	5.96E-07
250000	3.31E-05	6.03E-07
250333.3333	3.15E-05	6.93E-07
250666.6667	2.36E-05	3.26E-07
251000	6.38E-05	5.91E-07
251333.3333	4.30E-05	2.71E-07
251666.6667	1.99E-05	2.79E-07
252000	2.87E-05	3.99E-07
252333.3333	5.91E-05	5.63E-07
252666.6667	7.75E-05	2.40E-08
253000	1.76E-05	1.43E-07
253333.3333	1.73E-05	1.43E-07
253666.6667	4.76E-05	1.93E-07
254000	1.68E-05	1.03E-07
254333.3333	4.88E-05	1.71E-07
254666.6667	5.03E-05	8.79E-09
255000	2.79E-05	2.33E-08
255333.3333	4.45E-05	2.41E-08
255666.6667	2.29E-05	1.68E-07
256000	2.62E-05	1.08E-07
256333.3333	3.86E-05	8.08E-08
256666.6667	4.36E-05	9.88E-08
257000	7.21E-05	1.29E-07
257333.3333	4.54E-05	1.96E-07
257666.6667	2.69E-05	3.76E-07
258000	1.75E-05	1.91E-07
258333.3333	3.83E-05	2.44E-07
258666.6667	6.01E-05	4.07E-07
259000	0.000108904	8.92E-07
259333.3333	3.45E-05	9.57E-08
259666.6667	1.66E-05	5.97E-07
260000	8.16E-05	2.29E-07
260333.3333	6.45E-05	1.73E-07
260666.6667	4.35E-05	4.21E-07
261000	5.04E-05	3.34E-07
261333.3333	6.11E-05	5.97E-07
261666.6667	5.55E-05	7.77E-07
262000	3.68E-05	3.34E-07
262333.3333	1.92E-05	7.34E-07
262666.6667	5.01E-05	3.71E-07
263000	6.40E-05	8.55E-07
263333.3333	3.50E-05	6.74E-07
263666.6667	7.69E-05	1.43E-06
264000	4.84E-05	5.27E-07
264333.3333	3.40E-05	6.51E-07
264666.6667	3.69E-05	8.29E-07
265000	3.41E-05	7.41E-07
265333.3333	5.45E-05	8.34E-07
265666.6667	7.79E-05	6.60E-07
266000	2.79E-05	2.72E-07
266333.3333	2.56E-05	1.06E-06
266666.6667	2.81E-05	8.36E-07
267000	5.52E-05	4.99E-07
267333.3333	4.31E-05	4.30E-07
267666.6667	1.87E-05	7.16E-07
268000	2.37E-05	9.83E-07
268333.3333	5.47E-06	4.63E-07
268666.6667	5.93E-05	4.91E-07
269000	7.37E-05	5.15E-07
269333.3333	5.00E-05	1.33E-06
269666.6667	1.30E-05	8.55E-07
270000	3.84E-05	7.58E-07
270333.3333	3.46E-05	8.50E-07
270666.6667	0.000105297	8.87E-07
271000	4.83E-05	1.62E-07
271333.3333	4.35E-05	2.46E-07
271666.6667	5.37E-05	3.29E-07
272000	3.02E-05	8.91E-07
272333.3333	8.93E-05	5.37E-07
272666.6667	2.61E-05	5.20E-07
273000	7.00E-05	2.27E-07
273333.3333	1.30E-05	2.96E-07
273666.6667	7.15E-05	1.05E-06
274000	4.87E-05	6.11E-07
274333.3333	2.95E-05	3.28E-07
274666.6667	3.97E-05	1.35E-06
275000	4.63E-05	1.06E-06
275333.3333	2.65E-05	6.75E-07
275666.6667	0.000143532	3.93E-07
276000	7.91E-05	2.27E-07
276333.3333	6.56E-05	6.44E-07
276666.6667	0.00012271	9.35E-07
277000	1.54E-05	5.94E-07
277333.3333	4.76E-05	9.64E-07
277666.6667	6.08E-05	3.11E-07
278000	4.72E-05	1.83E-06
278333.3333	3.72E-05	1.13E-06
278666.6667	5.23E-05	4.42E-07
279000	4.41E-05	2.75E-07
279333.3333	5.55E-05	6.64E-07
279666.6667	4.93E-05	8.20E-07
280000	8.28E-05	9.49E-07
280333.3333	5.17E-05	9.04E-07
280666.6667	4.88E-05	9.89E-07
281000	4.64E-05	4.55E-07
281333.3333	4.14E-05	7.12E-07
281666.6667	1.85E-05	4.41E-07
282000	3.94E-05	1.21E-06
282333.3333	4.70E-06	3.01E-07
282666.6667	2.82E-05	6.51E-07
283000	2.28E-05	1.23E-06
283333.3333	5.81E-05	7.29E-07
283666.6667	2.11E-05	2.50E-07
284000	3.93E-05	7.08E-07
284333.3333	0.000107301	4.41E-07
284666.6667	7.78E-05	8.98E-07
285000	8.23E-05	4.34E-07
285333.3333	2.59E-05	1.26E-06
285666.6667	6.76E-05	6.59E-07
286000	7.83E-05	6.18E-07
286333.3333	0.000140364	8.43E-07
286666.6667	0.000184133	1.02E-06
287000	9.28E-05	5.43E-07
287333.3333	0.000107455	4.87E-07
287666.6667	3.72E-05	3.60E-07
288000	2.78E-05	7.07E-07
288333.3333	7.77E-05	7.42E-07
288666.6667	5.76E-05	4.17E-07
289000	3.63E-05	6.70E-07
289333.3333	8.31E-06	6.67E-07
289666.6667	6.81E-05	1.43E-06
290000	6.58E-05	5.03E-08
290333.3333	5.63E-05	7.26E-07
290666.6667	6.27E-05	1.04E-06
291000	3.39E-05	1.03E-06
291333.3333	0.000166959	1.33E-06
291666.6667	5.21E-05	1.18E-07
292000	2.31E-05	1.74E-07
292333.3333	2.68E-05	1.17E-06
292666.6667	7.39E-05	6.55E-07
293000	3.14E-05	7.73E-07
293333.3333	4.55E-05	6.52E-07
293666.6667	3.78E-05	3.23E-07
294000	7.56E-05	1.62E-06
294333.3333	3.55E-05	4.27E-07
294666.6667	6.13E-05	9.27E-07
295000	5.09E-05	1.08E-06
295333.3333	2.37E-05	1.08E-06
295666.6667	4.04E-05	1.49E-07
296000	9.09E-05	1.32E-06
296333.3333	6.96E-05	7.20E-07
296666.6667	3.19E-05	1.59E-06
297000	1.84E-05	1.03E-06
297333.3333	2.72E-05	8.83E-07
297666.6667	4.25E-05	9.28E-07
298000	7.75E-05	4.49E-07
298333.3333	0.000114973	1.50E-06
298666.6667	2.38E-05	6.18E-07
299000	4.00E-05	3.88E-07
299333.3333	1.85E-05	6.51E-07
299666.6667	5.53E-05	1.04E-06
300000	5.59E-05	2.31E-07
300333.3333	0.000143092	5.79E-07
300666.6667	7.33E-05	7.30E-07
301000	0.000112571	8.51E-07
301333.3333	2.90E-05	1.15E-06
301666.6667	5.56E-05	9.01E-07
302000	3.86E-05	7.30E-07
302333.3333	5.24E-05	1.94E-07
302666.6667	0.000114216	1.17E-07
303000	4.53E-05	5.00E-07
303333.3333	2.56E-05	6.37E-07
303666.6667	0.000100846	9.41E-07
304000	6.54E-05	1.16E-06
304333.3333	5.46E-05	4.56E-07
304666.6667	6.49E-05	8.20E-07
305000	4.84E-05	2.11E-07
305333.3333	0.000101166	5.99E-07
305666.6667	6.61E-05	9.91E-07
306000	5.95E-05	1.24E-06
306333.3333	7.39E-05	5.24E-07
306666.6667	4.12E-05	8.97E-07
307000	7.73E-05	2.65E-07
307333.3333	6.13E-05	7.05E-07
307666.6667	3.49E-05	3.42E-07
308000	0.00016121	6.97E-07
308333.3333	9.15E-05	5.96E-07
308666.6667	9.25E-05	5.58E-07
309000	0.000103396	3.03E-07
309333.3333	3.75E-05	4.62E-07
309666.6667	4.27E-05	6.09E-07
310000	0.000124045	7.05E-07
310333.3333	0.000104557	4.22E-07
310666.6667	7.86E-05	3.39E-07
311000	3.23E-05	6.72E-07
311333.3333	5.04E-05	5.97E-07
311666.6667	6.85E-05	3.47E-07
312000	0.000137649	1.09E-06
312333.3333	0.000119034	5.56E-07
312666.6667	0.000115376	1.02E-06
313000	4.46E-05	4.86E-07
313333.3333	9.42E-05	9.35E-07
313666.6667	2.23E-05	2.41E-07
314000	0.000120487	4.59E-07
314333.3333	6.26E-05	7.07E-07
314666.6667	9.97E-05	9.22E-07
315000	3.48E-05	4.68E-07
315333.3333	5.36E-05	3.55E-07
315666.6667	7.23E-05	1.51E-07
316000	6.07E-05	6.50E-07
316333.3333	6.56E-05	7.80E-07
316666.6667	0.00013011	5.23E-07
317000	4.13E-05	5.49E-07
317333.3333	6.98E-05	8.11E-07
317666.6667	4.60E-05	5.95E-07
318000	4.63E-05	1.72E-06
318333.3333	6.11E-05	1.21E-06
318666.6667	2.93E-05	9.25E-07
319000	5.82E-05	5.57E-07
319333.3333	8.98E-05	5.06E-07
319666.6667	4.88E-05	9.07E-07
320000	4.99E-05	5.98E-07
320333.3333	4.29E-05	8.87E-07
320666.6667	5.05E-05	1.25E-07
321000	2.65E-05	3.35E-07
321333.3333	5.60E-05	9.58E-07
321666.6667	8.31E-05	6.98E-07
322000	5.22E-05	1.43E-06
322333.3333	2.70E-05	8.29E-08
322666.6667	5.75E-06	1.82E-07
323000	2.03E-05	1.12E-06
323333.3333	0.000114634	1.01E-06
323666.6667	6.35E-05	6.41E-07
324000	1.55E-05	1.40E-06
324333.3333	3.78E-05	2.68E-07
324666.6667	5.69E-06	2.38E-07
325000	1.45E-05	3.90E-07
325333.3333	3.91E-05	1.40E-07
325666.6667	2.50E-05	5.75E-07
326000	2.94E-05	7.59E-07
326333.3333	3.23E-05	1.63E-06
326666.6667	1.99E-05	9.59E-07
327000	3.22E-05	1.10E-06
327333.3333	3.51E-05	9.58E-07
327666.6667	7.45E-06	4.93E-07
328000	1.41E-05	5.66E-07
328333.3333	3.91E-06	6.96E-07
328666.6667	1.11E-05	7.50E-07
329000	2.75E-06	6.92E-07
329333.3333	9.14E-06	6.06E-07
329666.6667	5.00E-06	1.27E-06
330000	5.42E-06	1.07E-07
330333.3333	2.90E-06	1.18E-06
330666.6667	1.40E-06	9.07E-07
331000	2.47E-06	1.40E-06
331333.3333	3.54E-06	1.81E-06
331666.6667	2.38E-06	5.53E-07
332000	2.63E-06	7.31E-07
332333.3333	6.71E-06	1.68E-06
332666.6667	2.47E-06	6.74E-07
333000	3.63E-06	1.14E-06
333333.3333	8.76E-06	7.73E-07
333666.6667	6.32E-06	9.69E-07
334000	7.88E-06	9.33E-07
334333.3333	3.53E-06	5.10E-07
334666.6667	1.24E-05	3.41E-07
335000	1.37E-05	8.68E-07
335333.3333	5.83E-07	1.29E-06
335666.6667	1.46E-05	7.72E-07
336000	1.40E-05	2.59E-07
336333.3333	2.45E-05	9.33E-07
336666.6667	2.04E-05	2.57E-07
337000	1.14E-05	1.95E-07
337333.3333	2.18E-05	8.43E-07
337666.6667	3.23E-05	1.28E-06
338000	4.15E-05	4.68E-07
338333.3333	2.02E-05	3.88E-07
338666.6667	4.73E-05	4.79E-07
339000	7.96E-06	7.11E-07
339333.3333	5.07E-05	9.47E-07
339666.6667	4.18E-05	8.52E-07
340000	1.13E-05	1.19E-06
340333.3333	3.93E-05	1.19E-06
340666.6667	4.05E-05	5.56E-07
341000	3.54E-05	7.45E-07
341333.3333	3.60E-05	6.81E-07
341666.6667	3.67E-05	2.40E-07
342000	1.33E-05	6.65E-07
342333.3333	7.28E-05	6.69E-07
342666.6667	5.73E-05	5.95E-07
343000	1.17E-05	4.38E-07
343333.3333	3.28E-05	8.80E-07
343666.6667	4.83E-05	1.03E-06
344000	6.28E-05	6.76E-07
344333.3333	9.05E-05	1.54E-06
344666.6667	2.11E-05	1.15E-06
345000	5.65E-05	3.85E-07
345333.3333	4.71E-05	1.00E-06
345666.6667	5.91E-05	4.30E-07
346000	3.16E-05	1.09E-06
346333.3333	1.63E-05	7.87E-07
346666.6667	3.32E-05	4.87E-07
347000	5.61E-05	2.16E-07
347333.3333	4.35E-05	4.78E-07
347666.6667	3.80E-05	1.12E-06
348000	4.21E-05	7.18E-07
348333.3333	0.000113555	1.39E-06
348666.6667	4.69E-05	3.52E-07
349000	4.54E-05	1.39E-06
349333.3333	3.67E-05	1.02E-06
349666.6667	6.01E-05	3.50E-07
350000	4.54E-05	6.28E-07
350333.3333	4.23E-05	5.07E-08
350666.6667	6.75E-05	1.06E-06
351000	0.000118933	4.22E-07
351333.3333	4.54E-05	8.15E-07
351666.6667	9.02E-05	5.07E-07
352000	6.50E-05	1.28E-06
352333.3333	7.13E-05	3.75E-07
352666.6667	6.25E-05	6.01E-07
353000	1.27E-05	5.72E-07
353333.3333	4.30E-05	1.11E-06
353666.6667	6.60E-05	9.63E-07
354000	8.27E-05	1.02E-06
354333.3333	4.41E-05	7.61E-07
354666.6667	5.43E-05	6.38E-07
355000	1.65E-05	4.83E-07
355333.3333	5.59E-05	1.18E-06
355666.6667	2.28E-05	6.39E-07
356000	1.31E-05	1.00E-06
356333.3333	4.33E-05	9.43E-07
356666.6667	3.43E-05	3.39E-07
357000	5.25E-05	8.10E-07
357333.3333	8.52E-05	7.27E-07
357666.6667	7.57E-05	3.87E-07
358000	2.82E-05	7.21E-07
358333.3333	3.69E-05	4.38E-07
358666.6667	4.58E-05	1.85E-07
359000	1.21E-05	1.20E-06
359333.3333	2.72E-05	3.95E-07
359666.6667	2.18E-05	8.02E-07
360000	6.30E-05	6.05E-07
360333.3333	6.52E-05	5.76E-07
360666.6667	7.67E-06	1.12E-06
361000	2.78E-05	2.07E-07
361333.3333	1.89E-05	2.26E-07
361666.6667	2.81E-05	1.12E-06
362000	2.81E-05	5.44E-07
362333.3333	3.41E-05	1.02E-06
362666.6667	2.23E-05	1.53E-06
363000	8.72E-05	1.18E-06
363333.3333	2.94E-05	6.81E-07
363666.6667	4.40E-05	5.36E-07
364000	3.64E-05	7.19E-07
364333.3333	5.42E-05	8.67E-07
364666.6667	3.21E-05	9.63E-07
365000	3.85E-05	1.92E-06
365333.3333	1.71E-05	3.32E-07
365666.6667	2.66E-05	5.47E-07
366000	2.57E-05	4.82E-07
366333.3333	3.66E-05	5.56E-07
366666.6667	2.45E-05	9.36E-07
367000	1.69E-05	7.57E-07
367333.3333	3.63E-05	9.18E-07
367666.6667	3.16E-05	9.28E-07
368000	1.44E-05	9.89E-07
368333.3333	2.20E-05	7.04E-07
368666.6667	3.37E-05	1.84E-06
369000	3.04E-05	8.04E-07
369333.3333	5.24E-05	3.68E-07
369666.6667	3.86E-05	8.65E-07
370000	5.66E-06	8.64E-07
370333.3333	1.68E-05	8.26E-07
370666.6667	5.84E-05	1.06E-06
371000	4.43E-05	1.03E-06
371333.3333	1.74E-05	6.59E-07
371666.6667	6.95E-05	5.66E-07
372000	3.18E-05	8.27E-07
372333.3333	2.71E-05	5.41E-07
372666.6667	6.15E-05	4.95E-07
373000	3.47E-05	2.61E-07
373333.3333	2.32E-05	7.14E-07
373666.6667	1.68E-05	1.19E-06
374000	4.44E-05	1.18E-06
374333.3333	3.15E-05	1.16E-06
374666.6667	1.15E-05	1.70E-06
375000	1.72E-05	8.56E-07
375333.3333	3.48E-05	9.05E-07
375666.6667	5.18E-05	1.59E-07
376000	4.78E-05	5.88E-07
376333.3333	1.57E-05	5.34E-07
376666.6667	4.10E-05	6.02E-07
377000	1.85E-05	9.05E-07
377333.3333	1.19E-05	1.35E-07
377666.6667	2.55E-05	9.87E-07
378000	6.24E-05	4.01E-07
378333.3333	1.60E-05	7.60E-07
378666.6667	4.66E-05	8.11E-07
379000	3.52E-05	1.98E-07
379333.3333	2.64E-05	5.23E-07
379666.6667	2.09E-05	6.61E-07
380000	1.67E-05	1.26E-06
380333.3333	3.56E-05	1.60E-06
380666.6667	3.53E-05	6.09E-07
381000	1.91E-05	3.52E-07
381333.3333	1.09E-05	1.08E-06
381666.6667	4.70E-05	1.34E-06
382000	2.14E-05	1.43E-06
382333.3333	6.45E-05	5.95E-07
382666.6667	2.14E-05	5.93E-07
383000	1.89E-05	9.15E-07
383333.3333	1.57E-05	3.83E-07
383666.6667	3.67E-05	1.20E-06
384000	2.79E-05	8.04E-07
384333.3333	3.26E-05	6.73E-07
384666.6667	5.11E-05	1.09E-06
385000	3.57E-05	1.73E-06
385333.3333	1.09E-05	4.94E-07
385666.6667	5.90E-05	2.68E-07
386000	2.92E-06	5.46E-07
386333.3333	5.07E-05	6.19E-07
386666.6667	4.99E-05	9.94E-08
387000	2.37E-05	5.06E-07
387333.3333	2.43E-05	2.64E-07
387666.6667	1.13E-05	4.96E-07
388000	1.86E-05	1.23E-06
388333.3333	5.21E-06	1.43E-07
388666.6667	6.80E-05	1.33E-07
389000	5.61E-05	6.38E-07
389333.3333	2.62E-05	5.50E-07
389666.6667	4.19E-05	7.00E-07
390000	2.28E-05	9.63E-07
390333.3333	2.02E-05	7.74E-07
390666.6667	4.83E-05	6.42E-07
391000	1.28E-05	2.67E-07
391333.3333	2.25E-05	8.59E-07
391666.6667	5.67E-05	1.34E-07
392000	1.80E-05	4.88E-07
392333.3333	2.01E-05	1.35E-06
392666.6667	3.66E-05	6.44E-07
393000	2.25E-05	3.69E-07
393333.3333	3.23E-05	5.08E-07
393666.6667	8.62E-06	1.56E-06
394000	1.06E-05	1.34E-06
394333.3333	2.58E-05	8.95E-07
394666.6667	2.54E-05	5.24E-07
395000	2.68E-05	7.33E-07
395333.3333	2.72E-05	6.49E-07
395666.6667	4.55E-05	2.08E-07
396000	3.10E-05	1.20E-06
396333.3333	1.94E-05	5.81E-07
396666.6667	2.26E-05	9.15E-07
397000	2.82E-05	1.43E-07
397333.3333	2.83E-05	8.83E-07
397666.6667	4.53E-05	9.28E-07
398000	5.78E-06	1.29E-06
398333.3333	4.97E-05	9.85E-07
398666.6667	4.12E-06	9.09E-07
399000	4.63E-05	3.41E-07
399333.3333	2.26E-05	3.00E-07
399666.6667	9.84E-06	2.75E-07
400000	4.12E-05	6.48E-07
400333.3333	2.95E-05	1.25E-06
400666.6667	4.35E-05	1.39E-06
401000	5.01E-05	5.90E-07
401333.3333	2.08E-05	5.19E-07
401666.6667	5.98E-06	3.32E-07
402000	5.45E-05	4.40E-07
402333.3333	8.20E-06	1.35E-06
402666.6667	1.87E-05	1.47E-06
403000	6.42E-05	6.14E-07
403333.3333	6.12E-05	1.14E-07
403666.6667	2.09E-05	1.20E-07
404000	7.89E-06	8.20E-07
404333.3333	2.57E-05	9.54E-07
404666.6667	2.88E-05	2.28E-07
405000	4.34E-05	1.18E-06
405333.3333	2.63E-05	2.89E-07
405666.6667	2.50E-05	1.49E-06
406000	6.47E-05	1.19E-06
406333.3333	1.74E-05	7.30E-07
406666.6667	1.90E-05	8.54E-07
407000	2.78E-05	1.09E-06
407333.3333	5.25E-05	1.68E-07
407666.6667	4.90E-06	1.77E-07
408000	1.96E-05	2.53E-07
408333.3333	5.59E-05	8.25E-07
408666.6667	4.81E-05	3.95E-07
409000	3.81E-05	1.05E-06
409333.3333	9.60E-06	2.18E-07
409666.6667	1.47E-06	6.07E-07
410000	2.77E-05	5.22E-07
410333.3333	3.17E-05	9.59E-07
410666.6667	9.54E-06	1.70E-06
411000	4.16E-05	7.99E-07
411333.3333	4.39E-05	1.31E-06
411666.6667	3.74E-05	4.73E-07
412000	8.08E-05	5.94E-07
412333.3333	3.18E-05	1.10E-06
412666.6667	2.78E-05	5.10E-07
413000	2.74E-05	7.97E-07
413333.3333	2.36E-05	3.15E-07
413666.6667	3.08E-05	4.69E-07
414000	3.27E-05	4.32E-07
414333.3333	4.49E-05	4.39E-07
414666.6667	3.50E-05	1.08E-06
415000	4.37E-05	2.60E-07
415333.3333	2.60E-05	2.63E-07
415666.6667	7.72E-05	7.89E-07
416000	5.81E-05	5.41E-07
416333.3333	1.45E-05	7.68E-07
416666.6667	3.47E-05	3.24E-07
417000	6.98E-05	1.71E-06
417333.3333	0.000106877	1.01E-06
417666.6667	5.97E-05	1.13E-06
418000	8.15E-05	1.27E-06
418333.3333	7.57E-05	1.06E-06
418666.6667	5.35E-05	7.46E-07
419000	2.10E-05	8.98E-07
419333.3333	2.76E-05	7.36E-07
419666.6667	2.29E-05	1.00E-06
420000	3.03E-05	3.54E-07
420333.3333	5.95E-05	1.03E-06
420666.6667	9.78E-05	1.20E-06
421000	2.78E-05	5.45E-07
421333.3333	7.27E-05	1.21E-06
421666.6667	4.38E-05	5.00E-07
422000	6.22E-05	2.11E-06
422333.3333	6.73E-05	1.05E-06
422666.6667	7.99E-05	1.22E-06
423000	3.78E-05	2.02E-06
423333.3333	8.76E-05	1.02E-06
423666.6667	3.16E-05	1.34E-06
424000	7.85E-05	1.10E-06
424333.3333	0.00012803	6.75E-07
424666.6667	5.46E-05	9.42E-07
425000	2.74E-05	1.60E-06
425333.3333	1.72E-05	8.00E-07
425666.6667	9.90E-05	1.09E-06
426000	8.60E-05	1.11E-06
426333.3333	8.35E-05	1.41E-06
426666.6667	5.64E-05	1.16E-06
427000	4.62E-05	1.11E-06
427333.3333	1.98E-05	1.50E-06
427666.6667	3.24E-05	6.50E-07
428000	6.93E-05	4.43E-07
428333.3333	4.44E-05	8.20E-07
428666.6667	1.13E-05	9.29E-07
429000	5.42E-05	3.70E-07
429333.3333	4.59E-05	4.82E-07
429666.6667	3.44E-05	2.10E-06
430000	1.22E-05	8.56E-07
430333.3333	5.39E-05	1.03E-06
430666.6667	1.05E-05	2.27E-06
431000	7.41E-05	1.51E-06
431333.3333	2.53E-05	6.96E-07
431666.6667	2.63E-05	9.57E-07
432000	2.23E-05	1.54E-07
432333.3333	1.32E-05	1.34E-06
432666.6667	4.22E-05	1.33E-06
433000	5.49E-06	7.01E-07
433333.3333	2.49E-05	1.88E-07
433666.6667	1.74E-05	1.17E-06
434000	2.71E-06	1.33E-06
434333.3333	1.02E-05	1.39E-06
434666.6667	1.90E-05	8.50E-07
435000	1.58E-05	5.01E-07
435333.3333	1.88E-05	8.71E-07
435666.6667	1.42E-05	7.06E-07
436000	1.32E-05	4.01E-07
436333.3333	6.86E-06	8.92E-07
436666.6667	1.87E-05	7.71E-07
437000	1.80E-05	1.61E-06
437333.3333	7.61E-06	1.07E-06
437666.6667	1.27E-05	9.30E-07
438000	1.74E-06	5.47E-07
438333.3333	4.67E-06	4.79E-07
438666.6667	8.23E-06	6.23E-07
439000	5.51E-06	1.22E-06
439333.3333	5.79E-06	1.23E-06
439666.6667	5.02E-06	6.15E-07
440000	4.82E-06	9.64E-07
440333.3333	4.68E-06	5.03E-07
440666.6667	4.51E-06	6.44E-07
441000	4.44E-06	1.85E-07
441333.3333	4.53E-06	1.16E-06
441666.6667	9.14E-06	1.47E-06
442000	3.84E-06	1.62E-06
442333.3333	4.03E-06	7.80E-07
442666.6667	1.73E-06	1.66E-06
443000	5.43E-06	1.28E-06
443333.3333	3.96E-06	2.29E-06
443666.6667	5.66E-06	7.85E-07
444000	1.48E-06	1.04E-06
444333.3333	5.69E-06	2.11E-06
444666.6667	4.94E-06	9.89E-07
445000	1.15E-05	9.05E-07
445333.3333	5.86E-06	1.00E-06
445666.6667	6.64E-06	9.56E-07
446000	1.52E-05	1.40E-06
446333.3333	1.77E-05	5.11E-07
446666.6667	1.39E-05	1.18E-06
447000	5.09E-06	1.33E-06
447333.3333	1.10E-06	9.18E-07
447666.6667	1.04E-05	1.22E-06
448000	1.65E-05	1.93E-06
448333.3333	1.12E-05	1.37E-06
448666.6667	1.03E-05	1.16E-06
449000	1.14E-05	5.32E-07
449333.3333	1.32E-05	1.46E-06
449666.6667	4.97E-06	8.23E-07
450000	2.99E-05	1.29E-06
450333.3333	2.16E-05	9.44E-07
450666.6667	4.16E-05	4.14E-07
451000	1.99E-05	2.29E-06
451333.3333	1.42E-05	8.50E-07
451666.6667	3.28E-05	1.06E-06
452000	9.12E-06	7.54E-07
452333.3333	1.54E-05	1.79E-07
452666.6667	7.08E-06	1.35E-06
453000	2.41E-05	1.80E-06
453333.3333	2.23E-05	7.05E-07
453666.6667	3.34E-05	1.49E-07
454000	3.17E-05	1.20E-06
454333.3333	3.80E-05	7.99E-07
454666.6667	1.15E-05	1.64E-06
455000	3.01E-05	8.98E-07
455333.3333	2.33E-05	4.44E-07
455666.6667	3.65E-05	3.99E-07
456000	2.83E-05	1.90E-06
456333.3333	6.26E-05	3.87E-07
456666.6667	2.43E-05	9.61E-07
457000	4.06E-05	6.59E-07
457333.3333	4.66E-05	4.28E-07
457666.6667	3.01E-05	2.21E-07
458000	4.18E-06	6.54E-07
458333.3333	1.05E-05	2.87E-07
458666.6667	6.46E-05	3.57E-07
459000	3.01E-05	1.99E-06
459333.3333	2.51E-06	1.54E-06
459666.6667	2.85E-05	1.18E-06
460000	5.11E-05	7.54E-07
460333.3333	1.87E-05	7.91E-07
460666.6667	6.26E-05	1.13E-06
461000	2.98E-05	5.68E-07
461333.3333	3.95E-05	7.52E-07
461666.6667	1.45E-05	1.46E-06
462000	1.93E-05	6.31E-07
462333.3333	1.83E-05	4.36E-07
462666.6667	2.77E-05	5.01E-07
463000	5.79E-05	1.37E-06
463333.3333	1.19E-05	6.99E-07
463666.6667	1.64E-05	1.98E-06
464000	3.64E-05	5.34E-07
464333.3333	1.54E-05	1.04E-06
464666.6667	2.01E-05	9.64E-07
465000	2.87E-05	1.02E-06
465333.3333	3.24E-05	1.97E-06
465666.6667	7.60E-06	4.81E-07
466000	3.14E-05	2.15E-06
466333.3333	1.26E-05	1.74E-06
466666.6667	8.09E-06	1.26E-06
467000	1.62E-05	2.29E-06
467333.3333	1.70E-05	7.67E-07
467666.6667	4.93E-05	3.40E-07
468000	3.66E-05	2.63E-06
468333.3333	1.42E-05	1.51E-06
468666.6667	2.44E-05	1.23E-06
469000	1.20E-05	9.07E-07
469333.3333	4.78E-05	9.51E-07
469666.6667	2.84E-05	1.32E-06
470000	3.94E-05	1.23E-06
470333.3333	1.13E-05	5.80E-07
470666.6667	3.58E-05	1.85E-06
471000	9.03E-06	1.26E-07
471333.3333	1.38E-05	7.54E-07
471666.6667	2.31E-05	4.56E-07
472000	2.05E-05	1.98E-06
472333.3333	5.33E-06	2.98E-06
472666.6667	2.64E-05	1.44E-06
473000	3.41E-05	2.59E-06
473333.3333	5.56E-05	4.11E-06
473666.6667	0.000157227	4.73E-06
474000	3.89E-05	2.58E-06
474333.3333	3.10E-05	4.55E-06
474666.6667	1.75E-05	1.89E-06
475000	3.41E-05	1.17E-06
475333.3333	1.90E-05	8.48E-07
475666.6667	2.44E-05	3.57E-06
476000	3.38E-05	5.25E-07
476333.3333	2.69E-05	2.83E-06
476666.6667	1.44E-05	3.78E-06
477000	2.60E-05	4.11E-06
477333.3333	7.51E-06	1.38E-06
477666.6667	2.10E-05	1.29E-06
478000	1.64E-05	3.21E-06
478333.3333	2.64E-05	3.27E-06
478666.6667	3.43E-06	2.05E-06
479000	2.69E-05	5.21E-06
479333.3333	1.42E-05	3.71E-06
479666.6667	1.30E-05	2.70E-06
480000	1.48E-06	4.47E-06
480333.3333	2.39E-05	3.41E-06
480666.6667	2.47E-05	4.83E-06
481000	1.71E-05	9.15E-06
481333.3333	9.59E-06	9.14E-06
481666.6667	1.23E-05	7.05E-06
482000	7.17E-06	4.43E-06
482333.3333	3.37E-05	4.17E-06
482666.6667	9.11E-06	1.13E-06
483000	1.67E-05	3.25E-06
483333.3333	1.43E-05	4.81E-06
483666.6667	1.75E-05	3.01E-06
484000	2.98E-05	3.25E-06
484333.3333	1.95E-05	7.11E-06
484666.6667	2.43E-05	7.96E-06
485000	1.73E-05	8.28E-06
485333.3333	2.09E-05	6.28E-06
485666.6667	2.25E-05	2.80E-06
486000	3.75E-05	1.42E-06
486333.3333	1.92E-05	5.51E-06
486666.6667	3.79E-05	3.30E-06
487000	3.21E-06	4.97E-06
487333.3333	1.08E-05	1.65E-06
487666.6667	1.95E-05	8.18E-07
488000	2.48E-05	2.78E-06
488333.3333	1.64E-05	4.38E-06
488666.6667	1.90E-05	4.53E-06
489000	1.29E-05	4.58E-06
489333.3333	1.06E-05	3.10E-06
489666.6667	1.47E-05	4.00E-06
490000	1.05E-05	5.59E-06
490333.3333	8.07E-06	6.54E-06
490666.6667	9.29E-06	9.33E-06
491000	1.25E-05	6.24E-06
491333.3333	1.17E-05	3.29E-06
491666.6667	3.13E-05	6.51E-06
492000	3.40E-05	7.70E-06
492333.3333	2.37E-06	7.97E-06
492666.6667	1.83E-06	2.69E-06
493000	1.15E-05	1.26E-06
493333.3333	4.28E-06	4.00E-06
493666.6667	3.12E-05	6.66E-06
494000	9.97E-06	4.60E-06
494333.3333	1.63E-05	1.34E-06
494666.6667	4.45E-06	4.88E-06
495000	1.74E-05	6.35E-06
495333.3333	2.48E-05	6.70E-06
495666.6667	1.10E-05	4.79E-06
496000	1.36E-05	8.75E-06
496333.3333	2.27E-05	1.45E-05
496666.6667	8.33E-06	1.25E-05
497000	2.28E-05	4.54E-06
497333.3333	1.16E-05	4.85E-06
497666.6667	2.12E-05	1.03E-05
498000	7.81E-06	6.16E-06
498333.3333	1.10E-05	6.07E-06
498666.6667	2.78E-06	9.21E-06
499000	1.50E-05	9.93E-06
499333.3333	2.29E-05	4.81E-07
499666.6667	3.63E-06	1.01E-05
500000	1.10E-05	1.65E-05
500333.3333	7.45E-06	2.07E-05
500666.6667	1.02E-05	2.01E-05
501000	7.45E-06	9.18E-06
501333.3333	1.30E-05	6.08E-06
501666.6667	1.58E-05	4.33E-06
502000	1.09E-05	8.08E-07
502333.3333	1.57E-05	2.94E-06
502666.6667	1.95E-05	5.55E-06
503000	1.68E-05	1.25E-05
503333.3333	9.80E-07	1.48E-05
503666.6667	2.29E-05	1.51E-05
504000	1.64E-05	1.22E-05
504333.3333	2.01E-05	2.00E-06
504666.6667	2.71E-05	4.89E-06
505000	3.43E-06	4.81E-06
505333.3333	7.37E-06	1.04E-05
505666.6667	1.32E-05	9.57E-06
506000	1.26E-05	3.19E-06
506333.3333	1.33E-05	6.07E-06
506666.6667	1.36E-05	1.05E-05
507000	1.72E-05	1.10E-05
507333.3333	1.75E-05	1.13E-05
507666.6667	1.63E-05	1.89E-05
508000	1.48E-05	2.08E-05
508333.3333	1.69E-05	1.31E-05
508666.6667	1.48E-05	2.18E-06
509000	8.74E-06	6.80E-06
509333.3333	1.56E-05	5.90E-06
509666.6667	1.12E-05	7.12E-06
510000	1.44E-05	6.86E-06
510333.3333	1.11E-05	3.10E-06
510666.6667	1.31E-05	9.95E-06
511000	2.31E-05	1.40E-05
511333.3333	1.13E-06	1.84E-05
511666.6667	6.31E-06	2.25E-05
512000	1.13E-05	1.91E-05
512333.3333	1.51E-05	1.31E-05
512666.6667	2.11E-05	1.82E-06
513000	1.12E-05	7.22E-06
513333.3333	2.13E-05	9.74E-06
513666.6667	8.59E-06	9.83E-06
514000	9.75E-06	4.51E-06
514333.3333	2.03E-05	4.68E-06
514666.6667	4.53E-06	5.24E-06
515000	1.58E-05	7.17E-06
515333.3333	1.40E-05	4.40E-06
515666.6667	3.51E-05	8.13E-06
516000	9.93E-06	6.98E-06
516333.3333	1.63E-05	7.57E-06
516666.6667	8.63E-06	1.33E-05
517000	1.12E-05	1.52E-05
517333.3333	2.08E-05	1.90E-05
517666.6667	2.07E-05	1.36E-05
518000	8.51E-06	1.07E-06
518333.3333	1.18E-05	1.11E-05
518666.6667	1.49E-05	1.55E-05
519000	3.77E-06	1.13E-05
519333.3333	1.20E-05	1.74E-05
519666.6667	1.83E-05	3.27E-06
520000	2.39E-05	2.66E-06
520333.3333	3.02E-05	9.19E-06
520666.6667	9.38E-06	1.10E-05
521000	1.15E-05	9.69E-06
521333.3333	1.29E-05	6.36E-06
521666.6667	5.55E-06	6.34E-06
522000	5.35E-06	1.36E-05
522333.3333	2.02E-05	1.71E-05
522666.6667	1.84E-05	8.13E-06
523000	2.04E-05	1.85E-05
523333.3333	1.51E-05	2.43E-05
523666.6667	1.55E-05	1.95E-05
524000	1.46E-05	1.10E-05
524333.3333	3.83E-06	1.72E-05
524666.6667	2.14E-05	1.37E-05
525000	1.16E-05	5.73E-06
525333.3333	4.20E-06	9.24E-06
525666.6667	3.57E-05	1.50E-05
526000	5.21E-05	3.59E-06
526333.3333	2.41E-05	9.25E-06
526666.6667	2.46E-05	2.61E-05
527000	1.15E-05	3.57E-05
527333.3333	3.15E-05	3.25E-05
527666.6667	3.08E-05	2.79E-05
528000	2.47E-05	1.44E-05
528333.3333	3.58E-05	5.85E-06
528666.6667	2.77E-05	5.44E-06
529000	2.16E-05	5.57E-06
529333.3333	1.64E-05	1.26E-05
529666.6667	1.41E-05	1.80E-05
530000	1.41E-05	1.95E-05
530333.3333	1.59E-05	2.46E-05
530666.6667	3.51E-05	2.07E-05
531000	4.42E-05	1.20E-05
531333.3333	9.56E-06	1.80E-06
531666.6667	9.42E-06	1.14E-05
532000	2.39E-05	1.33E-05
532333.3333	2.11E-05	7.73E-06
532666.6667	3.42E-05	7.01E-06
533000	4.35E-05	1.31E-05
533333.3333	1.59E-05	1.12E-05
533666.6667	4.11E-05	1.31E-05
534000	4.27E-05	1.64E-05
534333.3333	2.56E-05	1.85E-05
534666.6667	4.11E-05	2.86E-05
535000	3.58E-05	2.17E-05
535333.3333	1.40E-05	8.02E-06
535666.6667	2.16E-05	5.78E-06
536000	1.18E-05	2.51E-06
536333.3333	4.16E-05	9.19E-06
536666.6667	2.57E-05	9.55E-06
537000	3.48E-05	6.75E-06
537333.3333	1.66E-05	9.30E-06
537666.6667	3.13E-05	1.60E-05
538000	1.79E-05	2.03E-05
538333.3333	4.00E-05	2.58E-05
538666.6667	2.48E-05	1.96E-05
539000	1.92E-05	1.84E-05
539333.3333	3.64E-05	9.37E-06
539666.6667	1.15E-05	5.56E-06
540000	1.68E-05	8.84E-06
540333.3333	2.40E-05	1.21E-05
540666.6667	8.45E-06	1.05E-05
541000	1.22E-05	5.79E-06
541333.3333	2.65E-05	6.79E-06
541666.6667	4.36E-06	8.95E-06
542000	1.61E-05	7.27E-06
542333.3333	1.91E-05	2.55E-06
542666.6667	2.11E-05	8.26E-06
543000	1.79E-05	1.16E-06
543333.3333	6.59E-06	4.67E-06
543666.6667	7.54E-06	1.21E-05
544000	2.35E-05	1.35E-05
544333.3333	4.08E-06	1.27E-05
544666.6667	9.03E-06	7.46E-06
545000	1.46E-05	1.40E-06
545333.3333	1.84E-05	9.53E-06
545666.6667	1.13E-05	5.54E-06
546000	1.71E-05	9.79E-06
546333.3333	1.24E-05	7.89E-06
546666.6667	1.52E-05	1.09E-06
547000	3.22E-06	5.15E-06
547333.3333	1.76E-05	8.23E-06
547666.6667	1.94E-05	5.92E-06
548000	8.14E-06	7.84E-06
548333.3333	1.56E-05	9.69E-06
548666.6667	5.56E-06	5.16E-06
549000	1.01E-05	4.93E-06
549333.3333	1.48E-05	1.44E-06
549666.6667	8.69E-06	6.33E-06
550000	7.00E-06	1.61E-05
550333.3333	1.39E-05	1.35E-05
550666.6667	1.26E-05	6.66E-06
551000	2.40E-05	6.06E-06
551333.3333	2.57E-05	5.15E-06
551666.6667	1.46E-05	3.58E-06
552000	0.000231037	3.71E-06
552333.3333	6.60E-05	6.68E-06
552666.6667	3.54E-05	4.61E-06
553000	1.91E-05	2.77E-06
553333.3333	1.04E-05	9.32E-06
553666.6667	2.10E-05	1.41E-05
554000	8.91E-06	1.46E-05
554333.3333	9.29E-06	1.46E-05
554666.6667	1.30E-05	5.08E-06
555000	7.89E-06	4.12E-06
555333.3333	7.82E-06	3.01E-06
555666.6667	9.67E-06	3.29E-07
556000	1.35E-05	7.12E-06
556333.3333	4.06E-06	6.84E-06
556666.6667	1.01E-05	8.52E-06
557000	1.43E-05	1.08E-05
557333.3333	8.61E-06	8.23E-06
557666.6667	4.93E-06	9.85E-06
558000	1.69E-05	2.08E-06
558333.3333	1.77E-05	6.59E-06
558666.6667	1.68E-06	6.72E-06
559000	9.18E-06	4.98E-06
559333.3333	2.63E-06	6.81E-06
559666.6667	1.37E-05	4.31E-06
560000	2.21E-05	8.88E-06
560333.3333	1.10E-06	5.74E-06
560666.6667	1.07E-05	8.68E-06
561000	7.42E-06	8.13E-06
561333.3333	8.10E-06	8.85E-06
561666.6667	1.60E-05	9.73E-06
562000	1.11E-05	6.38E-06
562333.3333	6.75E-06	3.70E-06
562666.6667	7.22E-06	2.21E-06
563000	1.03E-05	2.43E-06
563333.3333	8.34E-06	4.99E-06
563666.6667	9.22E-06	2.33E-06
564000	1.17E-05	4.41E-06
564333.3333	1.28E-05	3.52E-06
564666.6667	1.77E-05	6.51E-06
565000	1.09E-06	1.21E-05
565333.3333	4.58E-06	9.82E-06
565666.6667	1.35E-05	5.25E-06
566000	5.49E-06	7.65E-06
566333.3333	1.02E-05	5.28E-06
566666.6667	1.99E-05	1.47E-06
567000	1.75E-05	2.99E-06
567333.3333	8.19E-06	5.18E-06
567666.6667	8.87E-06	4.10E-06
568000	1.31E-05	3.85E-06
568333.3333	1.64E-05	3.18E-06
568666.6667	7.11E-06	3.85E-06
569000	1.88E-05	1.73E-07
569333.3333	1.76E-05	2.25E-06
569666.6667	1.92E-05	1.31E-06
570000	8.36E-06	3.22E-06
570333.3333	2.06E-06	1.27E-06
570666.6667	8.16E-06	4.69E-06
571000	1.02E-05	3.16E-06
571333.3333	4.86E-06	4.95E-06
571666.6667	5.22E-06	2.53E-06
572000	7.14E-06	3.26E-06
572333.3333	2.43E-06	6.02E-06
572666.6667	3.66E-06	2.10E-06
573000	8.08E-06	4.21E-06
573333.3333	1.69E-05	2.69E-06
573666.6667	1.22E-05	1.32E-06
574000	1.39E-05	2.77E-06
574333.3333	1.01E-05	2.62E-06
574666.6667	1.53E-05	1.93E-06
575000	1.11E-05	4.94E-06
575333.3333	1.14E-05	2.70E-06
575666.6667	1.71E-05	4.37E-06
576000	1.25E-05	3.63E-06
576333.3333	1.87E-05	4.22E-06
576666.6667	1.12E-05	4.68E-06
577000	6.02E-06	5.64E-06
577333.3333	3.40E-06	1.96E-06
577666.6667	4.59E-06	1.39E-06
578000	1.96E-05	8.35E-07
578333.3333	1.01E-05	2.52E-06
578666.6667	8.28E-06	1.46E-06
579000	2.81E-06	2.42E-06
579333.3333	8.75E-06	1.27E-06
579666.6667	1.67E-05	5.60E-07
580000	9.97E-06	1.39E-06
580333.3333	5.86E-06	1.79E-07
580666.6667	1.08E-05	4.92E-06
581000	2.56E-06	5.44E-06
581333.3333	2.31E-06	3.98E-06
581666.6667	5.01E-06	2.10E-06
582000	9.95E-06	5.51E-07
582333.3333	1.51E-05	1.89E-06
582666.6667	6.66E-06	2.26E-06
583000	8.90E-06	1.55E-06
583333.3333	3.94E-06	4.34E-06
583666.6667	5.80E-06	3.23E-06
584000	3.71E-06	4.54E-06
584333.3333	4.22E-06	4.28E-06
584666.6667	6.38E-06	2.11E-06
585000	6.80E-06	2.67E-06
585333.3333	1.60E-05	1.34E-07
585666.6667	8.95E-06	1.23E-06
586000	9.66E-06	2.39E-06
586333.3333	2.54E-06	1.06E-06
586666.6667	5.54E-06	7.76E-07
587000	8.57E-06	3.62E-06
587333.3333	1.05E-05	5.01E-06
587666.6667	5.74E-06	3.40E-06
588000	1.75E-06	3.66E-06
588333.3333	7.94E-06	2.80E-06
588666.6667	6.61E-06	2.39E-06
589000	6.07E-06	1.08E-06
589333.3333	6.39E-06	1.19E-06
589666.6667	8.99E-06	7.25E-07
590000	3.78E-06	2.55E-07
590333.3333	1.00E-05	5.50E-07
590666.6667	1.78E-06	5.33E-07
591000	1.68E-05	1.26E-06
591333.3333	1.05E-05	3.40E-06
591666.6667	3.88E-06	2.75E-06
592000	4.38E-06	3.56E-06
592333.3333	7.20E-06	1.62E-06
592666.6667	1.05E-06	1.97E-06
593000	7.84E-06	6.59E-07
593333.3333	2.86E-06	3.38E-06
593666.6667	3.83E-06	1.67E-06
594000	5.88E-06	1.24E-06
594333.3333	1.39E-06	2.02E-06
594666.6667	4.02E-06	2.34E-06
595000	3.61E-06	1.28E-06
595333.3333	2.28E-06	1.83E-06
595666.6667	6.99E-06	1.29E-06
596000	6.25E-06	1.30E-06
596333.3333	1.27E-05	1.78E-06
596666.6667	5.77E-06	4.35E-06
597000	4.27E-06	2.32E-06
597333.3333	2.67E-06	1.38E-06
597666.6667	2.47E-06	1.17E-06
598000	6.99E-06	2.32E-06
598333.3333	8.66E-06	1.49E-06
598666.6667	5.79E-06	2.15E-06
599000	5.70E-06	9.64E-07
599333.3333	4.51E-06	1.24E-06
599666.6667	1.95E-06	1.06E-07
600000	7.98E-06	2.97E-07
600333.3333	3.61E-06	5.95E-07
600666.6667	2.84E-06	7.83E-07
601000	3.39E-06	1.99E-06
601333.3333	7.21E-06	9.78E-07
601666.6667	3.70E-06	1.33E-06
602000	4.61E-06	8.10E-07
602333.3333	6.64E-07	1.27E-06
602666.6667	6.33E-06	3.13E-06
603000	5.75E-06	1.21E-06
603333.3333	9.24E-06	2.77E-06
603666.6667	1.01E-05	6.77E-07
604000	7.56E-06	1.99E-06
604333.3333	5.08E-06	6.92E-07
604666.6667	5.14E-06	1.11E-06
605000	4.69E-06	9.09E-07
605333.3333	8.86E-06	1.45E-06
605666.6667	5.22E-06	2.66E-06
606000	7.01E-06	2.15E-06
606333.3333	1.15E-06	1.34E-06
606666.6667	8.88E-06	1.64E-06
607000	2.17E-06	1.60E-06
607333.3333	1.06E-05	2.95E-06
607666.6667	8.58E-07	4.15E-06
608000	5.66E-06	6.28E-07
608333.3333	9.69E-06	1.89E-06
608666.6667	6.41E-06	1.90E-06
609000	6.80E-06	5.15E-07
609333.3333	2.65E-06	2.13E-06
609666.6667	3.82E-06	7.63E-07
610000	9.18E-06	8.41E-07
610333.3333	5.45E-06	6.58E-07
610666.6667	3.58E-06	2.47E-06
611000	3.28E-06	2.95E-06
611333.3333	1.39E-06	2.63E-06
611666.6667	3.61E-06	1.37E-06
612000	5.05E-06	1.31E-06
612333.3333	3.01E-06	1.81E-06
612666.6667	4.12E-06	7.47E-07
613000	1.34E-05	3.18E-06
613333.3333	3.11E-06	8.41E-07
613666.6667	3.57E-06	2.57E-06
614000	2.53E-06	1.06E-06
614333.3333	5.82E-06	1.57E-06
614666.6667	8.00E-06	1.34E-06
615000	6.88E-06	2.28E-06
615333.3333	1.47E-06	1.45E-06
615666.6667	7.59E-06	2.07E-06
616000	3.92E-06	1.25E-06
616333.3333	6.23E-06	5.02E-08
616666.6667	2.49E-06	1.82E-06
617000	1.80E-06	1.03E-06
617333.3333	3.17E-06	7.81E-07
617666.6667	2.26E-06	1.17E-06
618000	4.61E-06	1.78E-07
618333.3333	5.49E-06	9.01E-07
618666.6667	4.08E-06	1.55E-06
619000	3.73E-06	1.51E-06
619333.3333	3.07E-06	1.22E-06
619666.6667	2.67E-06	1.11E-06
620000	5.46E-06	1.65E-06
620333.3333	2.39E-06	5.36E-07
620666.6667	4.87E-06	9.75E-07
621000	7.97E-06	1.51E-06
621333.3333	7.78E-06	1.06E-06
621666.6667	6.95E-06	1.44E-06
622000	3.62E-06	1.30E-06
622333.3333	7.96E-07	1.27E-06
622666.6667	2.28E-06	5.20E-07
623000	7.86E-06	1.65E-06
623333.3333	2.73E-07	9.04E-07
623666.6667	8.36E-06	1.72E-06
624000	6.47E-06	6.46E-07
624333.3333	3.55E-06	1.20E-06
624666.6667	8.11E-06	8.72E-07
625000	8.77E-06	3.67E-07
625333.3333	2.08E-06	1.49E-06
625666.6667	1.36E-06	1.62E-06
626000	2.37E-06	1.17E-06
626333.3333	2.75E-06	1.14E-06
626666.6667	7.54E-06	1.57E-06
627000	2.75E-06	9.50E-07
627333.3333	5.03E-06	7.72E-07
627666.6667	5.36E-06	9.34E-07
628000	5.79E-06	1.79E-06
628333.3333	5.57E-06	9.21E-07
628666.6667	5.84E-06	1.74E-06
629000	4.09E-06	1.76E-06
629333.3333	5.35E-06	1.16E-06
629666.6667	3.62E-06	7.38E-07
630000	3.56E-07	1.33E-06
630333.3333	9.28E-06	1.69E-06
630666.6667	2.74E-06	5.08E-07
631000	6.81E-06	8.14E-07
631333.3333	2.80E-06	8.59E-07
631666.6667	4.76E-06	1.42E-06
632000	8.00E-06	1.40E-06
632333.3333	6.90E-06	3.75E-07
632666.6667	3.50E-06	2.22E-06
633000	7.65E-06	9.73E-07
633333.3333	5.70E-06	6.69E-07
633666.6667	5.28E-06	7.17E-07
634000	5.39E-06	1.13E-06
634333.3333	7.03E-06	1.33E-06
634666.6667	3.43E-06	2.45E-06
635000	1.05E-05	4.91E-07
635333.3333	3.85E-06	1.26E-06
635666.6667	5.34E-06	1.26E-06
636000	8.90E-06	9.41E-07
636333.3333	1.54E-05	4.59E-07
636666.6667	8.51E-06	1.15E-06
637000	9.27E-07	1.53E-06
637333.3333	2.88E-06	1.52E-06
637666.6667	7.84E-06	1.17E-06
638000	3.14E-06	1.34E-06
638333.3333	1.13E-05	5.33E-07
638666.6667	5.51E-06	7.18E-07
639000	9.45E-06	3.01E-07
639333.3333	5.34E-06	9.90E-07
639666.6667	6.41E-06	6.16E-07
640000	8.72E-06	3.85E-07
640333.3333	3.95E-06	7.74E-07
640666.6667	1.21E-05	2.99E-07
641000	7.14E-06	1.22E-06
641333.3333	9.11E-06	3.26E-07
641666.6667	6.95E-06	1.81E-06
642000	4.35E-06	1.13E-06
642333.3333	9.75E-06	1.19E-06
642666.6667	7.97E-06	1.18E-06
643000	7.48E-06	1.19E-07
643333.3333	1.73E-05	7.62E-07
643666.6667	1.13E-05	4.48E-07
644000	1.51E-05	7.64E-07
644333.3333	7.73E-06	1.37E-06
644666.6667	3.22E-06	9.00E-07
645000	6.38E-06	2.24E-07
645333.3333	1.05E-05	4.20E-07
645666.6667	2.30E-06	8.38E-07
646000	1.16E-05	9.27E-07
646333.3333	7.62E-06	1.20E-06
646666.6667	6.40E-06	4.11E-07
647000	7.58E-06	9.24E-07
647333.3333	1.30E-05	4.43E-08
647666.6667	9.32E-06	1.52E-06
648000	1.11E-05	4.50E-07
648333.3333	5.48E-06	1.02E-06
648666.6667	9.72E-06	1.92E-06
649000	8.92E-06	1.04E-06
649333.3333	5.68E-06	3.50E-07
649666.6667	1.23E-05	1.10E-06
650000	4.66E-06	1.14E-06
650333.3333	1.03E-05	1.06E-06
650666.6667	5.25E-06	1.07E-06
651000	3.28E-06	4.26E-07
651333.3333	3.25E-06	5.61E-07
651666.6667	7.07E-06	2.79E-07
652000	7.44E-06	4.98E-07
652333.3333	1.75E-06	5.02E-07
652666.6667	7.31E-06	1.81E-06
653000	1.56E-06	1.64E-06
653333.3333	4.46E-06	1.30E-06
653666.6667	4.66E-06	6.32E-07
654000	5.26E-06	5.95E-07
654333.3333	3.18E-06	7.66E-07
654666.6667	3.43E-06	5.57E-07
655000	1.97E-06	2.00E-07
655333.3333	3.01E-06	2.47E-06
655666.6667	3.78E-06	1.55E-06
656000	3.51E-06	2.99E-07
656333.3333	5.13E-06	8.17E-07
656666.6667	4.95E-06	6.59E-07
657000	5.37E-06	1.57E-07
657333.3333	2.86E-06	4.53E-07
657666.6667	6.76E-06	3.57E-07
658000	5.81E-06	3.26E-07
658333.3333	4.76E-06	9.78E-07
658666.6667	7.53E-06	1.06E-06
659000	3.06E-06	1.97E-06
659333.3333	9.62E-06	9.41E-07
659666.6667	2.83E-06	7.08E-07
660000	1.47E-06	6.41E-07
660333.3333	7.74E-06	5.77E-07
660666.6667	7.76E-06	4.19E-07
661000	1.42E-06	1.83E-06
661333.3333	7.40E-06	4.64E-07
661666.6667	9.49E-07	1.79E-06
662000	4.60E-06	4.25E-07
662333.3333	3.68E-05	1.29E-06
662666.6667	2.71E-05	2.26E-06
663000	1.05E-05	4.15E-07
663333.3333	7.25E-06	8.08E-07
663666.6667	4.20E-06	8.09E-07
664000	6.71E-06	1.11E-06
664333.3333	2.28E-06	3.72E-07
664666.6667	2.48E-06	1.54E-06
665000	3.85E-06	5.13E-07
665333.3333	2.66E-06	2.26E-07
665666.6667	2.75E-06	1.03E-06
666000	5.11E-06	5.49E-07
[truncated: 16,752 more rows]
