# Supplementary material for: SiPM-based optical sensing system for GIS partial discharge detection
Source: PLoS One. 2026 May 14;21(5):e0349200. doi: 10.1371/journal.pone.0349200 (PMC13175487; doi:10.1371/journal.pone.0349200)
Supplement: S1 Data — (ZIP) [file pone.0349200.s001.zip › data/Figure 12.csv]

SNR��ֵ
5.49
5.53
6.42
5.5
5.46
6.47
5.78
5.48
4.2
5.62
5.63
5.71
5.58
5.62
5.71
4
5.61
5.51
6.41
4.34
5.52
5.68
5.78
5.54
5.76
5.44
4.08
4.47
5.67
6.56
5.57
5.73
5.71
5.64
4.81
5.48
5.67
7.14
6.62
5.68
5.69
4.67
5.53
5.47
6.69
5.7
7.05
5.66
5.49
5.43
