# Supplementary material for: SiPM-based optical sensing system for GIS partial discharge detection
Source: PLoS One. 2026 May 14;21(5):e0349200. doi: 10.1371/journal.pone.0349200 (PMC13175487; doi:10.1371/journal.pone.0349200)
Supplement: S1 Data — (ZIP) [file pone.0349200.s001.zip › data/Figure 10.csv]

SiPM_V	HFCT_V
-0.000297681	0.000196094
-0.000341033	-0.000269785
-0.000384685	0.00020586
-0.000427122	9.36E-05
-0.000466997	0.000569767
-0.000503197	0.000340278
-0.000534892	0.000228573
-0.000561561	-0.000118353
-0.000582983	-0.000112331
-0.000599214	-0.00034166
-0.000610547	-0.00010052
-0.000617462	0.000140444
-0.000620574	-0.000324705
-0.000620579	-8.43E-05
-0.000618206	-0.000314745
-0.000614176	-0.000310324
-0.000609167	-0.000188686
-0.000603802	-0.000185162
-0.000598631	-0.000182136
-0.000594132	-0.000179635
-0.000590704	-0.000295325
-0.000588674	-0.000293928
-0.000588288	-5.78E-05
-0.000589716	-0.000175186
-0.000593051	5.98E-05
-0.000598306	0.000176615
-0.000605422	5.76E-05
-0.000614273	0.000173361
-0.000624677	5.34E-05
-0.000636415	5.05E-05
-0.00064925	0.000164959
-0.000662936	4.37E-05
-0.00067723	-7.79E-05
-0.000691895	-0.000199757
-0.00070669	-0.000204238
-0.000721366	-0.000326567
-0.000735648	-0.000213756
-0.000749221	-0.000101048
-0.000761719	-0.00010604
-0.000772716	-0.000228683
-0.000781737	-0.000233639
-0.000788273	-0.000238509
-0.000791818	-0.000243252
-0.000791912	-1.25E-05
-0.000788191	-0.000134548
-0.000780439	9.66E-05
-0.000768629	-2.49E-05
-0.000752956	0.000206853
-0.000733851	8.60E-05
-0.000711969	-3.46E-05
-0.000688158	8.05E-05
-0.000663399	-3.93E-05
-0.000638743	0.000429433
-0.000615237	7.50E-05
-0.000593861	0.000191575
-0.000575467	7.32E-05
-0.000560748	7.28E-05
-0.000550205	-0.000162574
-0.000544142	7.30E-05
-0.000542662	7.35E-05
-0.000545687	-4.33E-05
-0.000552977	-0.000159843
-0.000564163	-0.000276155
-0.000578782	-0.000274604
-0.000596314	-0.000508153
-0.000616214	-3.56E-05
-0.000637935	-0.000268865
-0.000660952	-0.000149006
-0.000684776	-0.000146675
-0.000708965	9.11E-05
-0.00073313	-0.000141715
-0.000756936	-2.15E-05
-0.000780112	9.88E-05
-0.00080244	0.000101551
-0.000823753	0.000221952
-0.000843923	0.000224739
-0.00086285	0.000227552
-0.000880445	0.000112734
-0.000896621	0.00023322
-0.000911287	-0.000116881
-0.000924343	0.00035654
-0.000935687	6.42E-06
-0.000945228	-0.000108423
-0.000952905	1.20E-05
-0.000958714	-0.000220558
-0.000962738	-0.000217866
-0.000965175	-0.000215229
-0.000966358	-0.000212657
-0.000966768	-0.000327807
-0.000967029	-0.000325397
-0.000967884	-0.00020544
-0.000970149	-0.000320889
-0.000974661	-0.000201169
-0.000982209	-0.000199237
-0.000993465	3.78E-05
-0.001008931	3.94E-05
-0.001028891	4.09E-05
-0.001053385	4.21E-05
-0.001082199	0.000160733
-0.001114868	4.38E-05
-0.001150701	-7.33E-05
-0.001188816	-7.31E-05
-0.001228182	0.000162158
-0.001267668	4.41E-05
-0.001306103	-7.42E-05
-0.001342317	4.24E-05
-0.001375197	4.11E-05
-0.001403723	-7.83E-05
-0.001427	-8.04E-05
-0.001444286	-0.00020041
-0.001455009	-8.55E-05
-0.001458781	-0.000206265
-0.001455409	-0.00020969
-0.001444904	-0.000331074
-0.001427478	-0.000335105
-0.001403543	-0.000339406
-0.001373695	-0.000226299
-0.001338689	4.25E-06
-0.001299409	0.000116988
-0.001256825	0.000111957
-0.001211952	-1.08E-05
-0.001165802	-1.59E-05
-0.001119338	-2.11E-05
-0.001073428	0.000209148
-0.001028808	8.65E-05
-0.000986054	0.000199406
-0.000945561	0.000194837
-0.000907541	7.29E-05
-0.000872022	6.89E-05
-0.000838862	6.53E-05
-0.000807773	6.21E-05
-0.000778339	-5.84E-05
-0.00075005	-6.07E-05
-0.000722329	-0.000180076
-0.000694558	-0.000181313
-0.000666115	-0.000181985
-0.0006364	-0.000182077
-0.000604879	-0.000181576
-0.000571115	-6.28E-05
-0.000534805	-0.000178776
-0.000495817	-5.88E-05
-0.000454206	-0.000173613
-0.000410232	6.51E-05
-0.000364358	-0.00016622
-0.000317229	7.35E-05
-0.00026964	7.85E-05
-0.000222485	0.000201463
-0.000176696	-2.81E-05
-0.00013317	0.000213225
-9.27E-05	0.000219527
-5.59E-05	0.00022603
-2.30E-05	0.000115022
5.71E-06	4.08E-06
3.06E-05	1.08E-05
5.23E-05	-0.000100219
7.15E-05	-9.37E-05
8.93E-05	-8.74E-05
0.000106992	3.62E-05
0.000125993	-0.000193357
0.00014769	-7.04E-05
0.000173435	-6.56E-05
0.000204417	-0.000178833
0.000241565	-0.000292657
0.000285468	-0.000289413
0.000336304	-0.000169132
0.000393816	-0.000284782
0.000457306	-4.81E-05
0.000525676	7.02E-05
0.000597494	-4.74E-05
0.000671093	6.96E-05
0.00074468	-4.94E-05
0.000816468	0.000184006
0.000884796	0.00018148
0.000948234	0.000178381
0.001005666	0.000174743
0.001056344	5.30E-05
0.001099903	4.84E-05
0.001136351	-7.43E-05
0.001166031	-0.000197261
0.001189562	3.24E-05
0.001207763	-9.11E-05
0.001221581	-9.72E-05
0.001232015	1.43E-05
0.001240054	8.08E-06
0.001246613	-0.000115777
0.001252494	-0.000121918
0.001258356	-0.000245582
0.001264701	-1.61E-05
0.001271873	-2.17E-05
0.001280079	-0.000144698
0.001289405	8.56E-05
0.00129985	-0.000154321
0.001311345	-0.000158548
0.001323785	-0.000162345
0.001337039	6.96E-05
0.001350968	0.00018439
0.001365427	0.00018202
0.001380265	6.25E-05
0.001395322	0.000178787
0.001410427	0.000177926
0.001425393	5.99E-05
0.001440025	6.00E-05
0.001454117	-5.70E-05
0.001467467	-5.60E-05
0.001479877	6.31E-05
0.001491163	-0.000170393
0.001501152	6.71E-05
0.001509683	6.96E-05
0.001516598	7.24E-05
0.00152174	-0.000159765
0.001524942	7.88E-05
0.001526031	-3.53E-05
0.001524825	-3.16E-05
0.001521147	-2.78E-05
0.001514833	-2.40E-05
0.001505753	-2.00E-05
0.001493824	-1.61E-05
0.001479038	-1.21E-05
0.001461472	-8.15E-06
0.001441303	0.000113393
0.001418811	-4.30E-07
0.001394367	0.000120952
0.001368407	0.000124582
0.001341408	1.04E-05
0.001313837	-0.000103828
0.001286117	-0.0001006
0.00125858	-9.75E-05
0.001231439	-9.46E-05
0.001204772	-9.19E-05
0.001178519	2.83E-05
0.001152502	3.07E-05
0.001126449	3.29E-05
0.001100033	0.000152609
0.001072903	-0.000198482
0.001044711	3.85E-05
0.001015137	-7.77E-05
0.000983913	-0.000194055
0.000950827	4.23E-05
0.000915743	4.32E-05
0.000878595	4.39E-05
0.000839403	-7.32E-05
0.000798267	-0.000190597
0.000755377	4.48E-05
0.000711012	0.000162251
0.000665543	4.42E-05
0.000619423	4.36E-05
0.000573176	0.000160393
0.000527377	4.16E-05
0.000482619	-7.74E-05
0.00043949	-7.90E-05
0.000398526	-8.09E-05
0.000360177	-8.30E-05
0.000324769	-0.000203081
0.000292476	-8.81E-05
0.000263299	-9.11E-05
0.000237054	0.000141005
0.000213379	1.99E-05
0.000191742	1.62E-05
0.000171458	0.000129941
0.000151721	0.000125827
0.000131641	3.89E-06
0.000110299	-5.64E-07
8.68E-05	-5.14E-06
6.03E-05	-9.82E-06
3.03E-05	-0.000132212
-3.89E-06	-1.93E-05
-4.23E-05	9.35E-05
-8.48E-05	-2.88E-05
-0.000130913	-3.34E-05
-0.000179807	7.98E-05
-0.00023027	0.00019311
-0.000280803	7.14E-05
-0.000329681	0.000185277
-0.000375053	-0.000288768
-0.000415066	0.000178724
-0.000447999	5.84E-05
-0.000472405	5.61E-05
-0.000487244	-6.33E-05
-0.000491988	5.31E-05
-0.000486694	0.000170019
-0.000472022	5.22E-05
-0.000449191	0.00017026
-0.000419889	5.36E-05
-0.000386142	5.52E-05
-0.00035015	-6.03E-05
-0.00031413	6.01E-05
-0.000280157	0.000181136
-0.000250033	6.74E-05
-0.000225194	7.18E-05
-0.000206638	7.67E-05
-0.000194914	-3.56E-05
-0.000190131	-2.98E-05
-0.000192007	-2.36E-05
-0.000199937	-1.72E-05
-0.000213092	-1.05E-05
-0.000230513	-0.000121292
-0.000251219	0.000120991
-0.000274296	1.04E-05
-0.00029897	0.000135053
-0.00032465	2.43E-05
-0.000350953	3.11E-05
-0.00037769	3.77E-05
-0.000404833	0.000161557
-0.00043247	4.98E-05
-0.000460743	5.53E-05
-0.000489782	-0.000292697
-0.000519656	-5.30E-05
-0.000550321	-4.91E-05
-0.000581588	-0.000163538
-0.000613113	-4.33E-05
-0.000644395	-4.15E-05
-0.000674804	0.000194969
-0.000703611	-3.99E-05
-0.000730038	-0.000157862
-0.000753307	-0.000158908
-0.000772689	-0.000278327
-0.000787545	-0.000163161
-0.000797361	-0.000166324
-0.000801771	-5.25E-05
-0.000800577	-5.69E-05
-0.000793753	-6.19E-05
-0.000781444	-6.74E-05
-0.00076396	-7.33E-05
-0.000741757	0.000155619
-0.000715412	3.13E-05
-0.000685597	0.00014204
-0.000653037	0.000134938
-0.000618477	1.01E-05
-0.000582634	0.000120468
-0.000546165	0.000113244
-0.000509625	0.000106122
-0.000473445	-0.000136124
-0.000437906	-2.52E-05
-0.000403136	8.60E-05
-0.000369116	8.00E-05
-0.000335698	-4.33E-05
-0.000302647	-0.000166171
-0.000269675	-0.000170865
-0.000236492	-5.74E-05
-0.000202843	-6.10E-05
-0.000168552	-6.40E-05
-0.000133539	-6.63E-05
-9.78E-05	-6.81E-05
-6.16E-05	-6.92E-05
-2.51E-05	4.79E-05
1.14E-05	4.80E-05
4.76E-05	4.87E-05
8.29E-05	5.00E-05
0.000117178	0.000169543
0.000150001	5.43E-05
0.00018113	0.000292465
0.000210352	0.000178159
0.000237507	0.000299564
0.000262481	0.000186044
0.000285207	7.28E-05
0.000305663	0.000195216
0.000323881	-3.51E-05
0.000339956	8.76E-05
0.000354056	-0.000142435
0.000366424	-0.000137132
0.000377381	-1.42E-05
0.000387312	-0.000244152
0.000396656	-0.000121271
0.00040588	1.50E-06
0.000415461	-0.000228804
0.000425863	-0.000106349
0.000437514	-0.000101748
0.000450791	0.000137915
0.000466008	2.44E-05
0.000483405	2.82E-05
0.000503136	-8.59E-05
0.000525269	0.000152684
0.000549771	0.00015563
0.000576513	4.06E-05
0.000605261	0.000160578
0.000635682	4.49E-05
0.000667346	0.000164257
0.000699735	-6.97E-05
0.000732251	4.90E-05
0.000764244	4.98E-05
0.000795037	-6.74E-05
0.000823977	-6.72E-05
0.000850487	5.03E-05
0.000874116	5.00E-05
0.000894598	-6.83E-05
0.000911888	-0.000186823
0.000926192	-0.000305588
0.00093797	-0.000424588
0.000947912	-0.000308523
0.000956895	-0.000192678
0.000965913	-0.000194689
0.000975994	-0.000196901
0.000988102	-0.000199306
0.001003048	3.34E-05
0.001021399	-8.70E-05
0.001043417	0.000380634
0.00106902	-9.30E-05
0.001097786	0.000139
0.001128987	0.000253257
0.001161664	0.000249734
0.00119471	0.00012844
0.001226973	7.03E-06
0.001257347	-0.000114481
0.001284855	0.000116855
0.001308707	-4.83E-06
0.001328341	0.000108727
0.00134343	0.000104596
0.001353872	-0.000134848
0.00135976	-0.000138995
0.001361342	-0.000260762
0.001358981	-0.000264831
0.001353119	-0.000151172
0.00134424	-0.000155046
0.00133284	-0.000158773
0.001319408	-0.000279969
0.001304399	-4.80E-05
0.001288226	-5.11E-05
0.001271243	-5.39E-05
0.001253731	6.13E-05
0.001235889	5.92E-05
0.001217822	0.000175087
0.001199539	-6.15E-05
0.001180954	0.000172921
0.001161898	0.000290183
0.001142139	0.000290295
0.001121404	0.000173274
0.001099409	0.000174427
0.001075895	0.000176112
0.001050652	6.07E-05
0.001023555	6.34E-05
0.00099458	-5.09E-05
0.000963815	7.05E-05
0.00093146	-4.29E-05
0.000897812	-3.82E-05
0.000863239	-0.000150643
0.000828151	-0.00026274
0.00079296	-0.000374491
0.00075805	-0.000250648
0.000723742	-0.000361851
0.000690277	-0.000237567
0.000657809	-0.000348443
0.000626411	-0.0003416
0.0005961	-9.95E-05
0.000566855	2.50E-05
0.000538646	0.000266975
0.000511458	0.000155834
0.000485292	0.000162093
0.000460176	0.000285689
0.000436145	0.000173617
0.00041323	0.000296405
0.000391442	0.000183407
0.000370758	6.99E-05
0.000351116	7.34E-05
0.000332418	7.62E-05
0.000314531	7.84E-05
0.0002973	7.99E-05
0.000280557	8.07E-05
0.00026413	-0.000154612
0.000247857	-0.000273005
0.000231585	-0.000156862
0.000215179	-0.000276763
0.000198508	-0.00027975
0.000181442	-0.000518743
0.000163836	-0.000287826
0.000145525	-0.000292842
0.000126308	-0.000416095
0.000105956	-0.000186944
8.42E-05	-0.000193562
6.08E-05	-8.29E-05
3.55E-05	0.000144992
8.12E-06	0.000255019
-2.15E-05	0.000247218
-5.34E-05	0.000356963
-8.74E-05	0.00034904
-0.000123325	0.000341174
-0.000160698	0.000451093
-0.000198997	0.000208282
-0.000237567	0.000318698
-0.000275675	7.65E-05
-0.000312549	7.01E-05
-0.000347417	-5.36E-05
-0.000379547	-5.90E-05
-0.00040827	-0.000181552
-0.000432998	-6.82E-05
-0.000453238	-0.000424709
-0.000468592	-0.000427634
-0.000478764	-0.000312211
-0.000483565	-0.000431367
-0.000482915	-0.00019686
-0.000476858	-0.000314573
-0.000465563	-0.000313925
-0.000449337	-7.73E-05
-0.000428635	-7.53E-05
-0.000404053	4.51E-05
-0.000376334	0.000283655
-0.00034635	0.00028753
-0.000315087	0.000409589
-0.00028362	0.000414488
-0.000253082	0.000537466
-0.000224624	0.000543173
-0.000199372	0.000431548
-0.00017837	0.000202526
-0.00016253	0.000326629
-0.000152574	9.79E-05
-0.000149005	-1.31E-05
-0.000152086	-0.000124146
-0.000161849	-0.000235255
-0.000178134	-0.000228853
-0.000200625	-0.000340289
-0.00022889	-0.00033432
-0.00026241	-0.000210992
-0.000300597	-0.000205641
-0.000342799	-0.000200656
-0.000388297	-0.000196067
-0.000436309	-0.000191901
-0.00048598	-0.000188179
-0.000536397	-6.73E-05
-0.000586604	-6.45E-05
-0.000635626	5.55E-05
-0.000682507	0.000292636
-0.000726348	0.000411668
-0.000766347	0.000177303
-0.000801843	0.000295433
-0.000832348	0.000295485
-0.000857582	0.000295122
-0.000877486	0.000294364
-0.000892233	0.000175586
-0.000902219	0.000174102
-0.000908038	5.46E-05
-0.000910451	-6.51E-05
-0.000910334	-0.000185175
-0.000908626	-0.000423133
-0.000906271	-7.31E-05
-0.000904167	-0.000546793
-0.00090312	-0.000432447
-0.000903808	-0.000318267
-0.000906759	-0.000439524
-0.000912326	-0.000325605
-0.000920686	-0.000211785
-0.000931833	0.000490199
-0.000945588	0.000486255
-0.000961614	0.000246989
-0.000979449	0.000478301
-0.000998534	-0.000349212
-0.001018258	-0.000353189
-0.001037999	-0.000592446
-0.001057168	0.000580091
-0.001075247	0.000105619
-0.001091828	0.000690038
-0.001106631	0.00033336
-0.001119521	0.000329714
-0.001130503	0.000326169
-0.001139713	0.000205091
-0.001147389	0.000672376
-0.001153831	8.10E-05
-0.001159359	-3.97E-05
-0.00116426	-0.000983699
-0.001168746	-0.000398143
-0.001172922	-0.000988871
-0.001176775	-0.00063822
-0.001180169	-0.000404989
-0.001182875	-5.39E-05
-0.001184598	-5.54E-05
-0.001185018	6.10E-05
-0.001183831	0.000413072
-0.001180788	0.000530174
-0.00117572	0.000412358
-0.001168547	0.000294935
-0.001159276	0.000413213
-0.001147978	-5.63E-05
-0.001134761	-0.000525438
-0.001119733	-0.000288245
-0.001102979	-5.06E-05
-0.001084531	-4.79E-05
-0.001064361	-4.47E-05
-0.001042378	0.000194258
-0.001018441	0.000198296
-0.000992383	8.51E-05
-0.000964032	-0.000145394
-0.000933242	0.000212708
-0.000899905	0.000571128
-0.000863972	-1.13E-05
-0.000825461	-5.34E-06
-0.000784463	-0.000116793
-0.00074114	-0.000816345
-0.000695727	-0.00069229
-0.000648516	-0.000568217
-0.000599843	-9.12E-05
-0.000550077	0.000268009
-0.000499596	0.000391821
-0.000448774	4.48E-05
-0.000397959	0.000756427
-0.000347462	5.59E-05
-0.00029753	0.00017857
-0.000248337	6.55E-05
-0.000199965	0.000304828
-0.000152389	-0.000162251
-0.000105471	7.60E-05
-5.90E-05	-0.000157067
-1.25E-05	-0.00015547
3.45E-05	-0.000272226
8.25E-05	-0.000389712
0.000132187	0.000197941
0.000184158	-3.87E-05
0.000239057	-4.08E-05
0.000297444	-4.36E-05
0.000359777	0.000188198
0.00042637	6.63E-05
0.000497356	0.000179095
0.000572666	-0.000179347
0.000652011	-0.000185424
0.000734886	-0.00042732
0.000820585	-0.000434388
0.000908228	-8.89E-05
0.000996797	-9.67E-05
0.001085179	0.000248194
0.001172221	0.000122343
0.001256777	0.000349351
0.001337755	-1.19E-05
0.001414156	0.000215215
0.001485105	0.000207177
0.001549874	0.000199385
0.001607893	-4.34E-05
0.001658765	0.000184847
0.001702275	-5.70E-05
0.001738404	-0.000180765
0.001767342	-0.000186243
0.001789496	-0.000426372
0.001805486	0.000157719
0.001816127	-8.10E-05
0.001822398	0.000269314
0.001825381	0.000149818
0.001826211	0.000148779
0.001826	-0.000322036
0.001825783	0.000149133
0.001826462	3.29E-05
0.001828765	-8.26E-05
0.001833217	0.000155584
0.001840137	4.16E-05
0.001849637	-7.18E-05
0.001861636	-6.68E-05
0.001875885	-6.13E-05
0.001891993	-0.000290632
0.001909459	0.000304056
0.00192771	-0.00027735
0.001946148	8.27E-05
0.001964193	9.01E-05
0.001981328	9.76E-05
0.00199713	0.000105234
0.0020113	-0.000122437
0.002023672	-0.000114878
0.002034217	-0.000225105
0.002043034	-0.000100242
0.002050338	-0.000210943
0.002056433	0.000148616
0.002061691	0.000154855
0.002066518	4.30E-05
0.002071318	-6.93E-05
0.002076459	0.000288478
0.002082227	0.000175118
0.002088791	0.00017884
0.002096164	0.000417273
0.002104184	-0.000286068
0.002112503	-4.88E-05
0.00212059	-0.000165161
0.002127757	-4.68E-05
0.002133199	7.10E-05
0.002136043	-4.71E-05
0.002135418	-0.000165737
0.002130518	-4.96E-05
0.002120669	6.60E-05
0.002105379	-0.000171739
0.002084373	6.07E-05
0.002057606	-0.000177923
0.002025256	0.000171386
0.001987709	0.000167451
0.00194552	4.56E-05
0.001899384	-7.65E-05
0.001850086	3.66E-05
0.001798463	-8.58E-05
0.001745357	0.000379966
0.001691576	2.21E-05
0.001637855	1.72E-05
0.001584821	0.000129937
0.001532965	-0.000110237
0.00148262	2.59E-06
0.001433953	0.000115513
0.001386962	0.000110901
0.001341486	-1.12E-05
0.001297233	-1.55E-05
0.001253805	-0.000137354
0.001210744	-2.37E-05
0.001167567	-2.75E-05
0.001123817	-0.000148701
0.001079098	0.000200869
0.001033111	-3.76E-05
0.000985671	0.000194798
0.000936717	0.000192112
0.000886308	7.20E-05
0.000834605	-4.78E-05
0.000781845	6.79E-05
0.00072831	6.62E-05
0.000674293	0.000300022
0.000620066	6.36E-05
0.000565859	6.27E-05
0.000511847	-5.56E-05
0.000458143	0.000179318
0.000404803	-5.60E-05
0.000351838	6.18E-05
0.000299225	0.00018002
0.000246916	-0.000172082
0.000194851	-0.000170933
0.000142962	-5.18E-05
9.12E-05	-0.000167686
3.94E-05	-0.00016558
-1.24E-05	0.000189793
-6.44E-05	-4.27E-05
-0.000116699	0.000195642
-0.000169342	8.14E-05
-0.00022245	8.51E-05
-0.000276099	0.000206821
-0.00033034	9.35E-05
-0.000385189	9.81E-05
-0.00044063	0.000102978
-0.000496609	-9.57E-06
-0.000553043	-4.27E-06
-0.000609825	-0.000116451
-0.000666844	-0.000110846
-0.00072399	1.25E-05
-0.000781174	1.83E-05
-0.000838326	0.000141673
-0.000895392	2.98E-05
-0.000952339	3.54E-05
-0.001009144	4.09E-05
-0.001065801	-7.14E-05
-0.001122318	5.13E-05
-0.001178706	5.61E-05
-0.00123497	-5.71E-05
-0.001291088	-5.30E-05
-0.00134699	-4.94E-05
-0.00140254	-0.000163925
-0.00145753	-4.37E-05
-0.001511677	7.59E-05
-0.001564627	7.73E-05
-0.001615977	0.000195735
-0.001665301	-3.95E-05
-0.001712186	0.000195239
-0.001756263	7.63E-05
-0.001797243	0.000191985
-0.001834938	-0.000163624
-0.001869277	-4.93E-05
-0.001900316	6.43E-05
-0.001928233	-5.80E-05
-0.001953312	-6.33E-05
-0.001975922	-0.00018681
-0.00199648	4.21E-05
-0.002015411	-8.24E-05
-0.002033113	-8.97E-05
-0.002049921	2.03E-05
-0.00206609	1.24E-05
-0.002081771	0.00023962
-0.002097016	-0.000121561
-0.002111773	-0.000129852
-0.002125901	-0.000255762
-0.002139178	-2.86E-05
-0.002151317	8.11E-05
-0.002161972	-4.43E-05
-0.002170746	0.000183699
-0.002177208	5.92E-05
-0.002180895	5.28E-05
-0.002181336	4.69E-05
-0.00217807	0.000159399
-0.002170666	3.73E-05
-0.002158749	3.35E-05
-0.00214202	0.000265791
-0.002120274	2.83E-05
-0.002093418	0.000144622
-0.002061478	-0.000208817
-0.002024598	2.68E-05
-0.001983026	0.000145682
-0.001937096	3.01E-05
-0.001887197	-8.47E-05
-0.001833745	3.66E-05
-0.001777158	0.00015863
-0.001717834	-0.000189209
-0.00165614	-6.58E-05
-0.001592405	-0.000294764
-0.001526927	6.50E-05
-0.001459975	-4.53E-05
-0.001391803	-0.000155235
-0.001322656	-2.96E-05
-0.001252775	-2.14E-05
-0.001182401	-1.30E-05
-0.001111777	-0.000122232
-0.001041148	3.81E-06
-0.00097076	0.000129741
-0.000900849	0.000137844
-0.000831639	2.80E-05
-0.000763322	0.0001532
-0.000696059	0.000160313
-0.000629963	0.000166964
-0.00056511	-6.22E-05
-0.000501529	6.10E-05
-0.000439215	6.60E-05
-0.000378129	-0.00016505
-0.000318201	-0.000161443
-0.000259327	-4.09E-05
-0.000201371	7.89E-05
-0.00014416	-0.000154904
-8.75E-05	-3.65E-05
-3.11E-05	-3.65E-05
2.53E-05	-3.72E-05
8.18E-05	-0.000156197
0.000138906	-4.06E-05
0.000196643	7.45E-05
0.000255169	-4.64E-05
0.000314497	6.75E-05
0.000374511	-0.000171977
0.000434954	-5.90E-05
0.000495426	0.000171283
0.000555387	4.83E-05
0.000614187	4.27E-05
0.000671091	3.68E-05
0.000725327	0.000148477
0.000776123	0.000142383
0.000822746	-9.91E-05
0.000864538	1.25E-05
0.000900948	-0.000111283
0.000931551	3.69E-07
0.00095607	-5.49E-06
0.000974392	-1.12E-05
0.00098658	0.000101023
0.000992892	-0.000257132
0.000993788	-0.000144427
0.000989947	-0.000149073
0.000982266	-3.58E-05
0.000971851	-3.97E-05
0.00095999	7.43E-05
0.000948101	7.10E-05
0.000937666	-4.96E-05
0.000930139	6.55E-05
0.00092684	6.34E-05
0.000928846	6.15E-05
0.000936896	0.000177763
0.000951308	5.90E-05
0.000971951	0.000175978
0.000998252	0.000175612
0.001029249	0.000175585
0.001063689	0.000175889
0.001100135	0.000176513
0.001137097	5.98E-05
0.00117315	0.000178677
0.00120705	0.000180198
0.001237817	6.43E-05
0.001264796	6.64E-05
0.001287676	-0.000166554
0.001306487	7.13E-05
0.001321558	-0.000278822
0.001333458	-0.000158141
0.001342912	-0.000154888
0.001350721	-3.38E-05
0.001357672	-0.000265408
0.001364472	-2.63E-05
0.001371689	-0.000139867
0.001379719	9.96E-05
0.001388771	-1.36E-05
0.001398871	0.000108525
0.001409876	-4.47E-06
0.001421501	0.000117937
0.001433347	0.000358088
0.001444935	0.000363022
0.001455733	0.00025036
0.001465188	0.000137721
0.001472749	2.51E-05
0.001477899	0.000147675
0.001480179	3.49E-05
0.001479215	3.97E-05
0.00147474	4.43E-05
0.00146661	-6.89E-05
0.001454815	0.000170544
0.001439472	5.68E-05
0.00142082	-0.000174874
0.001399201	-0.000171626
0.001375029	-0.000168775
0.001348763	-0.000284008
0.001320872	-0.000282067
0.001291808	-0.000398281
0.00126198	-0.000279739
0.001231736	-0.00016176
0.001201352	-0.000162011
0.001171019	-4.52E-05
0.001140849	7.10E-05
0.001110874	0.000421843
0.001081058	0.000301516
0.001051307	0.000298232
0.001021488	0.000294356
0.000991446	0.000289906
0.000961022	0.000284904
0.000930078	0.000279383
0.000898513	0.000391025
0.000866277	0.000149286
0.000833375	0.000142447
0.000799867	1.76E-05
0.000765862	-0.000107494
0.000731508	-0.000115182
0.000696976	-0.000240674
0.000662447	-0.000248606
0.000628092	-0.000256551
0.000594053	-0.000264433
0.000560418	-0.000272175
0.00052721	-0.000279701
0.000494364	-0.000286932
0.000461729	-0.000176146
0.00042906	-0.000182564
0.000396037	4.68E-05
0.000362286	0.000159159
0.000327412	0.000154489
0.000291037	3.29E-05
0.000252836	0.000264948
0.000212568	0.00026252
0.000170098	0.000260917
0.000125404	0.000260162
7.86E-05	0.000495568
2.98E-05	0.000496552
-2.06E-05	0.00038076
-7.22E-05	0.000148177
-0.000124836	0.000151718
-0.000177924	-7.92E-05
-0.000231124	-7.41E-05
-0.000284073	-0.000185994
-0.000336445	-0.000179548
-0.00038796	-0.000407811
-0.000438388	-0.000400268
-0.000487552	-0.000627581
-0.000535334	-0.000501598
-0.000581682	-0.000610635
-0.000626624	-0.000366541
-0.000670273	-0.00023999
-0.00071284	-0.000113418
-0.000754632	0.000366033
-0.000796041	0.000374753
-0.00083752	0.000500895
-0.000879557	0.000626732
-0.000922626	0.000634541
-0.000967142	0.0004066
-0.001013401	0.000295779
-0.001061526	0.000184365
-0.001111411	7.23E-05
-0.001162681	-4.05E-05
-0.001214678	-3.63E-05
-0.001266459	8.47E-05
-0.001316844	-3.04E-05
-0.001364487	-2.87E-05
-0.001407977	-0.000263094
-0.001445964	-2.77E-05
-0.001477297	-0.00026376
-0.001501149	-0.000265301
-0.00151712	-0.000267615
-0.001525296	-0.000623613
-0.001526259	-0.000392077
-0.001521049	-0.000514137
-0.001511089	-0.000401502
-0.00149807	-0.000171759
-0.001483824	0.000175161
-0.001470189	0.000404035
-0.001458873	0.000279641
-0.001451339	0.000625583
-0.001448717	0.000383107
-0.001451747	0.00061111
-0.001460758	0.000368483
-0.001475677	0.000243527
-0.00149607	0.000236305
-0.001521203	0.000111582
-0.001550124	0.00010471
-0.001581755	-1.96E-05
-0.001614975	-0.000261161
-0.001648706	-0.000267132
-0.001681978	-0.000390369
-0.001713976	-0.000395546
-0.001744073	-0.000282634
-0.001771846	-0.000169254
-0.001797069	-0.000290682
-0.001819697	-0.000176317
-0.001839844	-0.000179091
-0.001857744	-0.000181353
-0.001873714	-6.55E-05
-0.001888116	-6.67E-05
-0.001901318	-6.75E-05
-0.001913657	-6.77E-05
-0.00192541	5.01E-05
-0.001936762	0.000286067
-0.00194779	0.000287149
-0.001958452	0.000406288
-0.001968587	0.000643461
-0.001977934	0.000528057
-0.001986156	0.000530635
-0.001992875	0.000180579
-0.001997715	6.61E-05
-0.002000352	0.00018714
-0.002000546	-0.000162182
-0.001998177	-0.000393671
-0.001993253	-0.000389709
-0.001985915	-0.000503262
-0.001976421	-0.000499058
-0.001965129	-0.000377119
-0.001952469	-0.000255108
-0.001938912	-1.54E-05
-0.001924944	-0.000128574
-0.001911028	-0.00012408
-0.001897581	-0.000237221
-0.001884949	2.58E-06
-0.00187339	0.000124719
-0.001863066	0.000129189
-0.001854031	0.00025127
-0.001846232	0.000255655
-0.00183951	0.000377624
-0.0018336	0.000264219
-0.001828141	0.000150718
-0.001822688	0.000154745
-0.001816725	0.00027628
-0.001809682	0.000162363
-0.001800953	0.000283558
-0.001789926	0.000169252
-0.001776019	-6.29E-05
-0.001758718	-0.000295382
-0.001737623	-0.000292831
-0.001712482	-0.000290601
-0.001683223	-0.00028872
-0.001649964	-0.000287214
-0.001613016	-0.000286108
-0.001572869	-0.000167778
-0.001530164	-0.000167541
-0.001485657	-5.01E-05
-0.001440166	-5.08E-05
-0.001394524	6.56E-05
-0.001349527	6.39E-05
-0.001305883	0.000297001
-0.001264169	0.000411927
-0.001224796	0.000173406
-0.00118798	0.000287324
-0.001153722	4.78E-05
-0.001121807	0.000278405
-0.001091806	3.80E-05
-0.0010631	0.000267672
-0.001034913	2.64E-05
-0.001006356	2.01E-05
-0.000976494	1.34E-05
-0.000944412	-0.000228795
-0.000909289	-0.000118286
-0.000870473	-0.000478526
-0.000827551	-0.000250634
-0.000780395	-0.000258073
-0.000729207	-0.000147832
-0.000674526	-0.000272781
-0.000617217	7.30E-05
-0.000558421	-5.15E-05
-0.000499488	0.00017725
-0.000441874	5.34E-05
-0.000387032	4.77E-05
-0.00033629	0.000277873
-0.000290736	-7.96E-05
-0.00025111	0.000151712
-0.000217732	0.000266122
-0.000190457	0.000263629
-0.000168668	0.000261918
-0.000151319	0.000143372
-0.00013701	2.57E-05
-0.000124094	0.000144081
-0.000110812	2.81E-05
-9.54E-05	3.05E-05
-7.64E-05	-8.38E-05
-5.25E-05	-0.000197353
-2.28E-05	-0.000192471
1.29E-05	-6.92E-05
5.47E-05	-0.00018055
0.000102086	-0.000291262
0.000154159	-0.000166113
0.000209901	-4.05E-05
0.000268126	-3.20E-05
0.000327618	-0.000140915
0.000387207	-0.000131885
0.000445827	0.000112612
0.000502557	4.25E-06
0.000556638	0.000248827
0.00060748	0.000140363
0.000654654	3.17E-05
0.000697877	0.000158071
0.000736991	4.88E-05
0.000771932	5.67E-05
0.000802704	-0.000171258
0.000829343	-4.68E-05
0.000851892	-4.08E-05
0.000870372	-3.54E-05
0.000884767	-3.08E-05
0.00089501	-2.71E-05
0.000900981	-2.42E-05
0.000902517	-0.000139794
0.000899427	-0.000256325
0.000891528	-0.000373763
0.000878679	-0.000256812
0.000860826	-0.000258398
0.000838039	-0.000143202
0.000810547	-2.88E-05
0.000778765	8.47E-05
0.0007433	0.00019757
0.000704941	0.000192077
0.000664624	0.000303611
0.00062339	6.17E-05
0.000582315	0.000172154
0.000542455	4.70E-05
0.00050477	0.000274369
0.000470079	0.000148597
0.000439005	2.27E-05
0.000411956	-0.000103365
0.000389106	-0.000111749
0.000370417	-0.000120062
0.000355654	-0.000245876
0.00034443	-0.000136176
0.000336247	-0.000261482
0.000330533	-0.00015114
0.000326681	-0.000158033
0.000324077	-4.68E-05
0.000322132	-5.27E-05
0.000320297	-5.81E-05
0.000318085	5.48E-05
0.000315079	5.07E-05
0.000310943	4.72E-05
0.000305426	4.43E-05
0.000298358	4.22E-05
0.000289653	-7.70E-05
0.00027929	3.98E-05
0.00026731	3.96E-05
0.000253797	0.000157599
0.000238879	4.09E-05
0.000222706	0.000160162
0.000205453	0.000162268
0.000187304	-7.04E-05
0.000168445	-6.73E-05
0.000149058	-0.000181502
0.000129317	-0.000177636
0.000109386	-0.000291087
8.94E-05	-5.13E-05
6.96E-05	-0.00016423
5.00E-05	-4.17E-05
3.07E-05	-3.66E-05
1.21E-05	-0.000149008
-6.01E-06	-2.61E-05
-2.33E-05	-2.07E-05
-3.98E-05	0.000102243
-5.54E-05	-1.01E-05
-7.02E-05	0.000112829
-8.41E-05	3.71E-07
-9.72E-05	5.46E-06
-0.000109776	1.04E-05
-0.000121825	0.000132877
-0.000133518	1.99E-05
-0.000144974	2.44E-05
-0.000156289	2.86E-05
-0.00016752	0.000150359
-0.000178683	-8.11E-05
-0.000189751	0.000157855
-0.000200659	-7.40E-05
-0.00021131	-7.09E-05
-0.000221585	-0.000185624
-0.000231357	-0.000300631
-0.000240507	-0.000180615
-0.000248942	-6.09E-05
-0.000256605	-0.000176719
-0.000263484	-5.76E-05
-0.00026961	-5.63E-05
-0.00027505	-0.000173093
-0.000279896	6.28E-05
-0.000284261	6.30E-05
-0.000288262	-5.47E-05
-0.000292015	-5.51E-05
-0.00029563	6.18E-05
-0.000299199	-5.70E-05
-0.000302796	-0.000176185
-0.000306468	-6.04E-05
-0.000310237	5.50E-05
-0.000314097	5.23E-05
-0.000318024	4.93E-05
-0.000321983	-7.18E-05
-0.000325951	4.21E-05
-0.000329935	-7.97E-05
-0.000334	3.34E-05
-0.000338291	2.85E-05
-0.000343045	-9.43E-05
-0.000348587	1.79E-05
-0.000355327	-0.000105476
-0.000363725	6.20E-06
-0.000374268	-0.000117626
-0.000387425	-0.000123963
-0.00040361	-0.000130419
-0.000423136	-0.000136945
-0.000446185	9.18E-05
-0.000472773	-3.24E-05
-0.000502739	7.89E-05
-0.000535731	7.26E-05
-0.000571219	6.66E-05
-0.000608513	-5.69E-05
-0.000646811	5.53E-05
-0.000685247	5.03E-05
-0.000722955	-0.000189631
-0.000759132	-7.61E-05
-0.000793091	3.80E-05
-0.000824306	3.50E-05
-0.000852441	3.27E-05
-0.000877358	3.11E-05
-0.000899111	0.000500781
-0.000917917	0.000382985
-0.000934115	3.07E-05
-0.000948118	3.21E-05
-0.000960355	-0.000553984
-0.000971226	-0.000551032
-0.000981066	-0.000900268
-0.000990122	0.000280646
-0.000998545	-0.000184783
-0.001006405	0.000291649
-0.001013703	0.000180488
-0.001020408	0.000305215
-0.001026483	0.00031283
-0.001031913	8.56E-05
-0.001036722	0.000917631
-0.001040985	0.000220556
-0.001044829	0.000111956
-0.00104842	-0.000584735
-0.00105195	-0.000104904
-0.001055619	-0.000919233
-0.001059607	-0.000439582
-0.001064063	3.98E-05
-0.001069094	4.84E-05
-0.001074761	5.65E-05
-0.00108109	-5.35E-05
-0.001088075	0.000306588
-0.001095689	0.000195429
-0.001103884	0.00043652
-0.001112587	-2.90E-05
-0.0011217	0.000328154
-0.001131089	-0.000139051
-0.001140578	-0.000724799
-0.001149936	-0.000487948
-0.001158874	-0.000252043
-0.001167037	-0.000134734
-0.001174007	-0.000253663
-0.001179322	0.000214714
-0.001182496	0.000446896
-0.001183051	0.000207626
-0.001180557	0.000202826
-0.001174669	0.00019725
-0.001165164	0.000661548
-0.001151964	6.64E-05
-0.001135156	-5.88E-05
-0.001114992	-0.000184471
-0.001091873	-0.00066352
-0.001066332	-0.000554685
-0.001038998	-0.000446111
-0.001010564	-0.000102411
-0.00098175	0.00024122
-0.000953259	0.000349583
-0.00092575	0.000105125
-0.000899794	0.000566757
-0.000875862	-3.01E-05
-0.000854305	0.000432153
-0.000835354	-4.63E-05
-0.000819122	0.000181678
-0.00080561	-0.000295671
-0.000794712	-0.000184159
-0.000786224	-0.000189622
-0.000779855	-0.000194372
-0.000775229	3.69E-05
-0.000771902	-0.000436904
-0.00076937	0.000148882
-0.000767081	-8.81E-05
-0.000764453	2.87E-05
-0.000760893	0.00014629
-0.000755813	0.000146985
-0.000748653	0.000148427
-0.000738889	0.000150585
-0.000726051	3.58E-05
-0.000709729	-7.84E-05
-0.00068959	-0.000427294
-0.000665381	-0.000422716
-0.000636945	-6.47E-05
-0.000604225	-0.00017691
-0.000567278	0.000181855
-0.000526287	-4.73E-05
-0.000481572	0.000311987
-0.000433602	-0.00015206
-0.00038301	0.00020754
-0.000330584	9.66E-05
-0.000277262	0.00022098
-0.000224096	-7.64E-06
-0.000172209	0.00023422
-0.000122731	5.35E-06
-7.67E-05	-0.000223726
-3.51E-05	-0.000217742
1.46E-06	-0.000447329
3.25E-05	2.87E-05
5.78E-05	-0.000201569
7.75E-05	0.000273735
9.19E-05	4.28E-05
0.000101403	0.000164403
0.000106566	-0.000184963
0.000108066	-6.41E-05
0.00010661	-0.00017902
0.000102925	-0.000176657
9.77E-05	6.06E-05
9.18E-05	-5.55E-05
8.57E-05	-0.00017196
8.01E-05	-5.35E-05
7.57E-05	-0.000170751
7.30E-05	-5.30E-05
7.24E-05	0.000181952
7.44E-05	-0.00017162
7.92E-05	0.000298011
8.71E-05	0.000179095
9.80E-05	0.000295174
0.000111968	0.00017567
0.000128712	-0.000179411
0.000147849	5.35E-05
0.000168853	-0.000184508
0.000191088	-6.98E-05
0.000213835	-7.30E-05
0.000236339	-0.000194082
0.00025785	-8.01E-05
0.00027767	-0.000319303
0.000295197	-8.81E-05
0.000309961	2.52E-05
0.000321654	-9.70E-05
0.000330148	-0.000101667
0.000335505	0.000128766
0.000337968	-0.000111536
0.000337953	9.76E-07
0.000336018	-0.000121913
0.000332831	0.000108055
0.000329134	0.00033797
0.000325694	9.73E-05
0.000323264	0.000209525
0.000322545	0.000204171
0.000324154	0.000316541
0.000328597	-0.00015921
0.000336251	7.11E-05
0.000347353	6.63E-05
0.000361993	0.000296961
0.000380119	5.74E-05
0.000401539	-0.000181914
0.000425933	-0.000185535
0.000452864	-0.000424049
0.000481799	-0.000426828
0.000512127	-7.62E-05
0.000543185	0.000157336
0.000574281	-0.000196818
0.00060473	-0.000315089
0.000633878	-0.000432747
0.000661131	-7.92E-05
0.00068598	0.000157393
0.00070802	0.000159345
0.000726956	4.43E-05
0.000742613	0.000165279
0.000754921	0.000286898
0.000763912	5.62E-05
0.000769697	0.000179129
0.000772457	6.73E-05
0.000772421	0.000191388
0.00076986	0.000198312
0.000765082	0.000205699
0.000758433	9.58E-05
0.0007503	-1.37E-05
0.000741121	-0.00024057
0.000731384	-0.000114337
0.000721629	-0.00010564
0.000712431	-9.69E-05
0.00070438	-8.82E-05
0.000698056	-0.000197349
0.000693991	-0.000424333
0.000692642	-0.000298689
0.000694359	-0.000408735
0.000699375	-4.87E-05
0.000707793	-4.21E-05
0.0007196	-0.000153782
0.000734679	-0.000148512
0.000752833	-2.63E-05
0.00077381	9.50E-05
0.000797326	-1.97E-05
0.000823081	0.000217556
0.000850773	0.00021865
0.000880108	0.000336466
0.0009108	0.000218055
0.000942576	9.87E-05
0.00097517	0.000331378
0.00100833	0.000210201
0.001041816	0.000323443
0.001075414	8.29E-05
0.001108943	-4.08E-05
0.001142281	-0.000165197
0.001175377	-0.000407944
0.001208272	-0.000416005
0.001241101	-0.000189304
0.00127409	-0.000315988
0.001307534	-9.01E-05
0.001341756	-0.000217385
0.001377066	-0.000227201
0.001413699	-0.000354733
0.001451773	-0.00024694
0.001491245	-2.14E-05
0.001531891	8.68E-05
0.001573294	0.000312907
0.001614855	0.000186508
0.001655828	0.000295906
0.00169536	0.000170592
0.001732548	0.000281224
0.001766505	0.000392574
0.001796418	0.000387052
0.001821603	0.000500001
0.001841538	0.000143223
0.001855889	0.000375566
0.001864519	-9.71E-05
0.001867489	1.94E-05
0.001865042	-0.000333736
0.001857588	-0.000215431
0.001845676	-0.000213901
0.001829965	-0.000211528
0.001811187	-0.000208346
0.001790109	-0.000439696
0.001767495	-0.000317395
0.001744059	-0.000429736
0.001720433	-0.00042384
0.001697133	-6.45E-05
0.001674537	-5.76E-05
0.001652877	0.000184958
0.001632231	7.49E-05
0.001612526	8.27E-05
0.00159355	9.07E-05
0.00157497	0.000334028
0.00155636	0.000459745
0.001537231	0.00035011
0.001517074	0.000593287
0.001495393	0.000248034
0.001471744	0.000137814
0.001445764	2.73E-05
0.001417198	3.40E-05
0.001385912	-7.73E-05
0.001351902	-7.15E-05
0.001315285	-0.000301469
0.001276289	-0.00041432
0.001235231	-0.000292438
0.001192493	-0.000406425
0.001148493	-0.000168056
0.00110366	-0.000165568
0.001058404	-0.000281312
0.001013094	-0.000162338
0.000968036	-0.000161576
0.000923462	-0.000161362
0.00087952	7.36E-05
0.000836271	0.00019046
0.000793693	7.15E-05
0.000751693	6.98E-05
0.000710124	0.000185328
0.00066881	0.000182817
0.000627573	0.00017996
0.000586267	0.00017679
0.000544801	0.000290985
0.000503172	0.000287284
0.000461476	0.000165718
0.000419925	-7.37E-05
0.000378839	-7.80E-05
0.000338633	-0.000317687
0.00029979	-8.69E-05
0.000262829	-0.000209228
0.000228264	-9.63E-05
0.000196565	-0.000218721
0.000168117	-0.000223534
0.000143189	-0.000346017
0.000121902	-0.000233211
0.000104222	-0.000238042
9.00E-05	-0.0001252
7.87E-05	-1.23E-05
7.01E-05	-1.70E-05
6.34E-05	-2.16E-05
5.81E-05	-2.62E-05
5.34E-05	8.70E-05
4.87E-05	-3.49E-05
4.32E-05	0.0001962
3.65E-05	0.000192193
2.82E-05	7.07E-05
1.77E-05	0.000302389
4.89E-06	6.37E-05
-1.03E-05	6.05E-05
-2.78E-05	-0.000177651
-4.74E-05	-6.26E-05
-6.87E-05	5.27E-05
-9.12E-05	-6.69E-05
-0.00011422	-0.000186095
-0.000137004	-6.97E-05
-0.000158735	-7.04E-05
-0.000178578	-0.000188457
-0.00019574	-0.000306011
-0.000209529	-0.000305448
-0.000219412	-0.000186749
-0.000225078	-6.75E-05
-0.000226473	5.22E-05
-0.000223841	-6.29E-05
-0.000217724	5.79E-05
-0.000208954	-5.61E-05
-0.000198607	-5.19E-05
-0.000187937	-4.72E-05
-0.000178286	0.000193209
-0.000170973	0.000198838
-0.000167191	0.000204904
-0.000167894	0.000211372
-0.00017371	0.000100552
-0.000184867	0.000225338
-0.000201142	-2.56E-06
-0.000221853	5.04E-06
-0.000245873	1.28E-05
-0.000271691	-0.000214723
-0.0002975	-8.93E-05
-0.00032132	-8.16E-05
-0.000341144	-0.000191618
-0.000355094	-0.000301908
-0.000361575	-0.000177203
-0.000359417	-0.000288164
-0.000347972	7.10E-05
-0.000327178	-0.000158543
-0.000297556	-0.000153389
-0.000260168	0.000204068
-0.000216528	-2.74E-05
-0.00016848	0.000210966
-0.000118054	9.56E-05
-6.73E-05	9.71E-05
-1.82E-05	9.77E-05
2.76E-05	9.74E-05
6.87E-05	9.62E-05
0.000104111	9.42E-05
0.000133364	0.000208897
0.000156297	8.74E-05
0.000173145	8.28E-05
0.000184445	7.73E-05
0.000190955	-0.000164232
0.000193574	-0.000288846
0.000193246	-0.000178829
0.000190892	4.82E-05
0.000187332	-7.81E-05
0.000183244	-0.000204969
0.000179128	-0.000332141
0.000175301	-0.000224279
0.000171906	-0.000234227
0.000168944	-0.000244241
0.00016631	-1.89E-05
0.00016384	0.000206531
0.000161354	-3.84E-05
0.00015869	7.00E-05
0.00015573	6.12E-05
0.00015242	5.29E-05
0.000148774	0.00016281
0.000144877	3.81E-05
0.00014088	0.000149499
0.000136986	2.64E-05
0.000133437	2.18E-05
0.000130491	-0.000217206
0.000128408	-0.000102313
0.000127424	-0.000104104
0.00012774	1.27E-05
0.000129497	-0.000222392
0.000132765	-0.0001036
0.000137532	1.61E-05
0.000143695	-9.85E-05
0.000151061	-9.45E-05
0.00015935	-8.98E-05
0.000168203	-0.000201843
0.000177195	-7.79E-05
0.000185861	-7.09E-05
0.000193723	-6.34E-05
0.000200327	-5.53E-05
0.000205272	-4.69E-05
0.000208245	7.96E-05
0.000209041	-2.90E-05
0.000207582	0.000215494
0.000203924	-1.05E-05
0.000198256	-1.28E-06
0.000190888	7.85E-06
0.000182227	1.68E-05
0.00017275	-9.22E-05
0.000162958	3.37E-05
0.000153344	-7.61E-05
0.000144348	-0.000186354
0.000136329	-6.19E-05
0.000129544	-0.000173355
0.000124137	6.75E-05
0.000120143	-0.000280597
0.000117507	-4.12E-05
0.000116109	-3.77E-05
0.000115787	-0.00015273
0.000116366	-0.000150814
0.000117671	-3.20E-05
0.000119539	-3.16E-05
0.00012182	-0.000149481
0.000124376	8.48E-05
0.000127082	0.00020087
0.000129816	-3.67E-05
0.000132459	-3.95E-05
0.000134894	-4.29E-05
0.000137009	-4.67E-05
0.000138712	6.66E-05
0.000139941	6.19E-05
0.000140693	5.69E-05
0.000141038	-6.61E-05
0.000141135	-7.16E-05
0.000141237	-7.74E-05
0.000141686	-8.32E-05
0.000142887	-8.92E-05
0.000145267	-9.52E-05
0.000149222	1.64E-05
0.000155056	1.05E-05
0.000162912	-0.000113039
0.000172725	-1.15E-06
0.000184173	-0.000124416
0.00019666	-1.22E-05
0.000209317	-1.75E-05
0.000221027	-2.25E-05
0.000230479	9.04E-05
0.00023625	8.58E-05
0.000236899	-3.61E-05
0.000231076	-0.000157756
0.000217642	-4.38E-05
0.000195763	-4.73E-05
0.00016501	6.72E-05
0.000125418	-5.33E-05
7.75E-05	6.18E-05
2.24E-05	5.95E-05
-3.85E-05	-6.01E-05
-0.000103055	-0.000179362
-0.000169098	-0.000180709
-0.000234084	-6.41E-05
-0.000295441	-6.48E-05
-0.00035071	-0.000182892
-0.000397712	-6.53E-05
-0.000434713	5.25E-05
-0.000460541	5.31E-05
-0.00047466	5.40E-05
-0.000477182	5.53E-05
-0.000468832	5.69E-05
-0.00045087	5.88E-05
-0.000424978	6.11E-05
-0.000393123	6.38E-05
-0.000357412	6.69E-05
-0.000319943	-4.74E-05
-0.000282678	-0.000161254
-0.000247333	-0.000274788
-0.000215302	-3.50E-05
-0.000187608	-0.000147906
-0.000164883	-0.000142809
-0.000147382	-1.98E-05
-0.000135013	-0.000131751
-0.000127406	-8.19E-06
-0.000123976	-0.000119712
-0.000124014	-0.000231053
-0.000126758	-0.000106962
-0.000131468	-0.000100421
-0.00013748	-9.38E-05
-0.000144249	-8.72E-05
-0.000151372	-8.07E-05
-0.000158592	0.000161024
-0.000165787	-6.80E-05
-0.000172945	5.57E-05
-0.000180127	0.000179097
-0.000187432	0.000184518
-0.000194959	0.000189538
-0.000202776	7.65E-05
-0.000210895	8.05E-05
-0.000219266	-3.37E-05
-0.000227772	-0.000148483
-0.000236237	-0.000146308
-0.000244433	-0.000144847
-0.000252094	-0.000144133
-0.000258921	-0.000144195
-0.00026459	-0.000262702
-0.000268771	-0.000146725
-0.000271135	-3.16E-05
-0.000271382	8.28E-05
-0.000269262	-0.000156597
-0.000264602	-4.38E-05
-0.000257326	-4.94E-05
-0.000247485	-5.58E-05
-0.00023526	-0.000180397
-0.000220971	-7.03E-05
-0.000205062	3.92E-05
-0.00018807	3.05E-05
-0.000170591	-9.61E-05
-0.000153235	1.22E-05
-0.00013658	0.000120277
-0.000121138	-7.07E-06
-0.000107317	-1.68E-05
-9.54E-05	9.11E-05
-8.56E-05	8.16E-05
-7.78E-05	-0.000162994
-7.21E-05	-5.43E-05
-6.81E-05	5.48E-05
-6.57E-05	-0.0001885
-6.45E-05	-0.00019591
-6.40E-05	-8.50E-05
-6.37E-05	2.67E-05
-6.31E-05	-9.61E-05
-6.16E-05	-0.000100403
-5.85E-05	-0.000221407
-5.34E-05	-0.000106157
-4.56E-05	0.00012773
-3.47E-05	-0.000107962
-2.04E-05	1.03E-05
-2.43E-06	1.19E-05
1.91E-05	1.46E-05
4.41E-05	1.82E-05
7.19E-05	-0.000212605
0.00010212	-8.95E-05
0.000133871	-8.33E-05
0.000166361	4.14E-05
0.000198734	-6.85E-05
0.000230182	0.000292742
0.000259989	-5.13E-05
0.000287589	0.000193296
0.000312591	-3.23E-05
0.000334795	9.52E-05
0.000354199	-1.23E-05
0.000370979	-0.000237499
0.000385482	0.00012551
0.000398187	1.78E-05
0.000409687	-0.000207842
0.000420652	-8.09E-05
0.000431799	-0.000307263
0.000443863	-0.000181232
0.000457559	-0.000173437
0.000473542	-4.87E-05
0.000492362	-4.22E-05
0.000514417	8.11E-05
0.000539909	-0.000149359
0.000568802	-2.77E-05
0.0006008	-0.000142201
0.000635341	-0.000139935
0.000671609	-2.09E-05
0.000708574	-0.000138055
0.000745048	-2.08E-05
0.000779754	-2.20E-05
0.000811413	-2.40E-05
0.00083882	-2.68E-05
0.000860926	-0.00014799
0.000876908	8.31E-05
0.000886218	-0.00015704
0.000888628	-4.48E-05
0.000884234	-0.000285992
0.000873452	6.06E-05
0.000856972	5.39E-05
0.000835699	-7.07E-05
0.000810668	-7.79E-05
0.000782959	-8.53E-05
0.000753613	2.49E-05
0.000723568	-0.000217862
0.000693614	1.00E-05
0.000664366	-0.000114947
0.000636263	-4.45E-06
0.000609581	-0.000246675
0.000584452	-0.000135699
0.000560897	-0.000142066
0.000538853	-0.00014809
0.00051821	8.16E-05
0.00049884	-4.13E-05
0.000480629	0.000189145
0.000463492	6.71E-05
0.000447387	6.32E-05
0.000432309	-5.79E-05
0.000418287	5.68E-05
0.00040536	-6.34E-05
0.000393559	0.000169868
0.000382885	-0.000184674
0.000373293	4.95E-05
0.000364676	-0.000186563
0.000356863	-0.00018688
0.000349621	-6.92E-05
0.000342673	-0.000186338
0.000335717	-0.000185512
0.000328456	-6.67E-05
0.000320636	-0.000182835
0.000312077	-6.34E-05
0.000302699	-6.13E-05
0.000292549	-5.88E-05
0.000281801	-5.62E-05
0.000270747	-0.000170881
0.000259774	-5.01E-05
0.00024933	-4.66E-05
0.000239883	-4.30E-05
0.000231873	7.85E-05
0.000225673	8.26E-05
0.000221548	-3.08E-05
0.000219631	-0.000144016
0.0002199	-2.18E-05
0.000222181	-0.000134618
0.000226157	0.000105606
0.000231397	-6.98E-06
0.000237385	-1.79E-06
0.000243571	3.50E-06
0.000249412	8.87E-06
0.000254422	-0.000338647
0.000258211	-9.79E-05
0.000260518	-0.000210083
0.000261222	-8.70E-05
0.000260349	3.60E-05
0.000258054	4.13E-05
0.000254609	4.65E-05
0.000250368	5.14E-05
0.000245744	-6.14E-05
0.000241171	-0.000174565
0.000237079	6.49E-05
0.000233868	-0.000166467
0.000231893	-0.000162978
0.000231458	-4.23E-05
0.000232809	-3.97E-05
0.000236136	-3.76E-05
0.000241573	-0.000271393
0.000249196	8.25E-05
0.000259008	-3.49E-05
0.00027094	-0.000152824
0.000284823	0.000199127
0.000300382	-3.78E-05
0.000317214	-4.02E-05
0.000334788	-4.32E-05
0.000352456	-0.000164626
0.00036947	-0.000169044
0.000385022	6.12E-05
0.000398285	-0.000179836
0.000408459	-6.85E-05
0.000414815	0.000159918
0.000416734	3.49E-05
0.000413749	-9.06E-05
0.000405566	-9.88E-05
0.00039209	-0.000225028
0.000373434	-0.000116194
0.000349922	-7.54E-06
0.000322089	-0.000251914
0.000290674	-0.00014336
0.000256607	-0.000270022
0.000220984	-0.000161224
0.000185042	-0.000287465
0.000150116	-6.04E-05
0.000117588	-6.82E-05
8.88E-05	-0.000193178
6.52E-05	3.54E-05
4.77E-05	0.000147042
3.75E-05	2.41E-05
3.51E-05	0.000137301
4.11E-05	1.61E-05
5.53E-05	-0.000104286
7.74E-05	0.000246911
0.0001066	-0.000106799
0.000141837	0.000128718
0.000181637	0.000129942
0.000224306	1.45E-05
0.000267996	0.000135364
0.000310807	-0.000213419
0.000350913	-0.000208343
0.000386678	-0.000202397
0.000416772	-0.000195636
0.000440259	-0.000188123
0.000456663	-0.000179931
0.000465983	-0.000171138
0.000468667	-0.000279479
0.000465542	-3.45E-05
0.000457709	-2.44E-05
0.000446432	0.00010353
0.000433036	0.000113944
0.00041881	6.74E-06
0.00040494	0.000134742
0.000392449	0.000144921
0.000382163	0.000390115
0.000374683	4.67E-05
0.000370383	5.58E-05
0.000369415	0.000181894
0.000371725	-4.55E-05
0.000377085	-3.84E-05
0.000385128	-3.20E-05
0.000395388	0.000326424
0.000407351	0.00033107
0.000420498	-1.81E-05
0.000434349	-0.000133008
0.000448497	-0.000719433
0.00046263	-0.000953902
0.000476543	-0.001071711
0.000490138	0.00010363
0.00050342	-0.000251377
0.000516477	0.00021625
0.000529454	-2.29E-05
0.000542529	0.000207825
0.000555876	-3.28E-05
0.000569643	-3.89E-05
0.000583922	0.000778044
0.000598732	0.00018265
0.000614001	0.000292692
0.000629556	-0.000656463
0.000645122	-7.65E-05
0.000660337	-0.000673226
0.000674769	-0.000446554
0.000687944	-0.000102285
0.000699391	0.000359669
0.000708669	0.000233509
0.00071541	0.00034284
0.000719341	0.000217142
0.000720304	9.18E-05
0.000718262	0.000202082
0.000713298	-0.000275407
0.000705592	-0.00028183
0.000695407	-0.000287738
0.000683054	-0.001116632
0.000668869	-0.000886139
0.000653184	-0.000419769
0.000636299	-0.000423382
0.000618463	-0.000308735
0.000599854	4.18E-05
0.000580566	0.00039301
0.00056061	0.000509518
0.000539913	0.000391339
0.000518332	0.000391395
0.000495672	0.000744958
0.000471705	0.000157884
0.00044619	0.000277199
0.000418895	-0.00019125
0.000389606	-0.000894565
0.000358149	-0.000538669
0.000324402	-0.000535363
0.000288304	-6.11E-05
0.000249873	0.000295712
0.000209216	0.000182248
0.00016653	-4.86E-05
0.0001221	0.000544216
7.63E-05	-0.000156884
2.95E-05	-3.43E-05
-1.78E-05	-0.000264583
-6.53E-05	-0.000259475
-0.000112386	-0.000607256
-0.000158839	-0.000602066
-0.000204331	-0.00059687
-0.00024864	-0.000591685
-0.000291617	-0.000233586
-0.000333169	-0.000346115
-0.000373234	0.000482483
-0.000411754	0.000487495
-0.000448648	0.000374791
-0.000483791	0.000144355
-0.000517001	0.000502051
-0.000548047	0.000153745
-0.000576667	0.000393536
-0.00060259	4.49E-05
-0.000625577	-0.000186207
-0.000645448	-0.000535204
-0.000662108	-0.000531499
-0.000675563	-0.000292763
-0.000685916	-0.000407255
-0.000693368	6.62E-05
-0.000698196	-0.000284254
-0.000700744	7.08E-05
-0.000701393	-0.00028034
-0.000700543	7.40E-05
-0.000698589	-0.00016043
-0.000695909	-4.23E-05
-0.000692845	-0.00039531
-0.000689703	-4.29E-05
-0.000686748	-0.000279277
-0.000684207	-0.000163239
-0.000682267	-4.78E-05
-0.000681081	-0.000285761
-0.000680764	0.000181554
-0.0006814	-5.76E-05
-0.000683033	0.000291008
-0.000685663	0.000286114
-0.000689241	0.000398361
-0.000693654	3.95E-05
-0.000698722	-8.44E-05
-0.00070419	2.65E-05
-0.000709728	-0.000215971
-0.000714935	1.19E-05
-0.000719373	-0.000348814
-0.000722593	-0.000239121
-0.000724189	-0.000364879
-0.000723844	-0.000373079
-0.000721374	-0.000381295
-0.000716752	8.11E-05
-0.000710108	-0.000279823
-0.000701714	6.53E-05
-0.000691949	5.78E-05
-0.000681251	5.07E-05
-0.000670067	4.40E-05
-0.000658802	-7.98E-05
-0.000647778	3.23E-05
-0.000637196	2.75E-05
-0.000627123	2.33E-05
-0.000617479	2.00E-05
-0.00060804	0.000135062
-0.000598458	1.57E-05
-0.000588285	-0.000337963
-0.000577015	1.51E-05
-0.000564122	1.62E-05
[truncated: 998,000+ more rows]
