# Supplementary material for: SiPM-based optical sensing system for GIS partial discharge detection
Source: PLoS One. 2026 May 14;21(5):e0349200. doi: 10.1371/journal.pone.0349200 (PMC13175487; doi:10.1371/journal.pone.0349200)
Supplement: S1 Data — (ZIP) [file pone.0349200.s001.zip › data/Figure 11.csv]

SiPM_V	HFCT_V
-0.002544073	-0.000141966
-0.002215639	-3.07E-05
-0.001915033	-0.000388591
-0.001642443	-3.93E-05
-0.001397768	7.61E-05
-0.001180477	-4.24E-05
-0.000989453	-4.19E-05
-0.000822882	-0.000275308
-0.000678202	-0.000154514
-0.000552144	-3.25E-05
-0.000440855	-0.000144544
-0.000340096	-0.000137853
-0.000245488	0.000105167
-0.000152769	-3.81E-06
-5.80E-05	-0.000111928
4.24E-05	-0.00010165
0.000151477	-9.07E-05
0.000272194	3.84E-05
0.000407345	5.03E-05
0.000559889	0.000180161
0.000733103	0.000192606
0.000930714	8.75E-05
0.001156983	-1.76E-05
0.00141672	-5.10E-06
0.001715216	-0.000110475
0.002058065	-9.85E-05
0.002450851	3.08E-05
0.002898725	-7.57E-05
0.003405891	5.26E-05
0.003975058	6.27E-05
0.004606903	7.21E-05
0.005299615	8.08E-05
0.006048599	8.88E-05
0.006846382	0.00033136
0.007682759	0.000220166
0.008545163	0.000225811
0.009419186	0.000112987
0.010289193	-0.000118316
0.011138936	0.000237783
0.011952158	-0.000112828
0.012713136	6.33E-06
0.013407177	-0.000110612
0.014021038	6.95E-06
0.014543281	0.000123752
0.014964543	0.000239813
0.015277753	0.000237519
0.015478317	0.000352191
0.015564288	-4.37E-06
0.015536533	0.000226677
0.015398868	0.000104197
0.015158142	-0.000136486
0.014824225	-0.000142402
0.014409871	-0.000148813
0.01393044	-0.000273334
0.013403449	-0.000280638
0.01284798	-5.30E-05
0.012283935	-0.00017875
0.011731211	-6.95E-05
0.011208832	3.95E-05
0.010734101	0.000265857
0.010321801	0.000256724
0.009983489	0.000129771
0.009726922	0.000120331
0.009555644	0.000110796
0.009468804	-1.64E-05
0.009461214	-0.000143687
0.00952368	-0.000153255
0.009643593	-4.51E-05
0.009805737	-0.000172099
0.00999326	5.40E-05
0.010188713	-7.26E-05
0.01037509	3.65E-05
0.010536759	-8.95E-05
0.010660252	0.000255616
0.010734865	0.00013059
0.010753098	0.0002414
0.010710947	0.000235169
0.010608047	0.000111957
0.010447672	-1.05E-05
0.010236528	-0.00024989
0.009984331	-0.000253122
0.009703173	-0.000255474
0.009406688	-2.16E-05
0.009109039	-0.000139695
0.008823803	-2.15E-05
0.008562803	0.000215421
0.008335017	0.000218102
0.0081457	0.000221868
0.007995827	0.000344375
0.007881979	0.00011503
0.007796694	0.000239701
0.00772927	0.000130127
0.007666904	2.16E-05
0.007596035	-0.000321321
0.007503718	-0.000192718
0.007378902	-0.000298572
0.007213509	-0.000168372
0.007003206	-3.75E-05
0.006747788	-2.37E-05
0.006451144	-9.42E-06
0.006120842	0.000122856
0.005767412	0.000137727
0.005403433	3.51E-05
0.005042513	-6.76E-05
0.004698277	-0.000170476
0.004383427	-3.83E-05
0.004108982	-2.43E-05
0.00388371	-0.000246102
0.003713789	-0.000115701
0.003602677	-0.0001038
0.003551175	0.000142418
0.003557653	3.46E-05
0.003618406	4.32E-05
0.003728104	0.000403462
0.003880288	0.000174074
0.004067837	0.000296147
0.004283376	0.000181379
0.004519592	0.00018266
0.004769473	6.47E-05
0.0050265	6.26E-05
0.005284805	-0.00017632
0.005539308	-6.40E-05
0.005785823	-7.09E-05
0.006021123	-7.95E-05
0.006242941	0.000145825
0.006449913	0.000134387
0.006641416	0.000356921
0.006817295	0.000225307
0.006977446	0.000210257
0.00712127	0.000311909
0.007247068	0.000177472
0.007351486	0.000277691
0.007429128	2.45E-05
0.007472459	6.30E-06
0.007472042	0.000105615
0.007417169	-0.000147955
0.007296884	-0.000166001
0.00710138	-6.60E-05
0.006823717	-8.31E-05
0.006461757	0.000135934
0.006020189	0.00012054
0.005512524	0.000106212
0.004962916	-2.46E-05
0.004407689	-3.63E-05
0.003896404	-4.67E-05
0.003492317	-0.000173129
0.003272048	5.50E-05
0.003324356	-0.000303426
0.003747954	0.000163422
0.004648389	-7.38E-05
0.006134094	-7.40E-05
0.008311783	0.001809906
0.011281452	0.00557799
0.015131295	0.006759633
0.019932897	0.008884224
0.02573705	0.007363458
0.032570513	0.007961934
0.040434026	0.004797158
0.049301799	0.002104242
0.059122548	-0.001528791
0.069821964	-0.004219812
0.08130636	-0.005969041
0.093467215	-0.006659033
0.106186226	-0.005937026
0.1193405	-0.004391407
0.132807499	-0.00261054
0.146469484	-0.000476894
0.160217262	0.001068249
0.173953123	0.002495372
0.187592882	0.002274958
0.201067029	0.001818653
0.214320971	0.000773393
0.227314451	-0.000272703
0.240020283	-0.001672688
0.252422554	-0.002603131
0.264514503	-0.00329941
0.276296254	-0.002702755
0.287772577	-0.002460258
0.298950828	-0.001277808
0.30983916	-0.000449511
0.320445072	0.001201132
0.330774287	0.001791806
0.340829964	0.001910789
0.350612185	0.001558118
0.360117722	0.000733825
0.369340057	0.000261475
0.378269654	-0.001035365
0.386894451	-0.001862539
0.395200531	-0.002455299
0.403172895	-0.003284182
0.410796311	-0.003525603
0.418056159	-0.003414791
0.424939268	-0.002951673
0.431434706	-0.002489108
0.437534507	-0.001556427
0.443234263	-0.000741775
0.448533524	0.000307874
0.453435938	0.001122018
0.457949038	0.00134779
0.462083639	0.001573491
0.465852847	0.001681528
0.469270778	0.000848417
0.472351195	0.000485954
0.4751063	-0.000229365
0.477545839	-0.000591635
0.479676622	-0.001071425
0.481502455	-0.001080479
0.483024476	-0.001324657
0.484241789	-0.001450997
0.48515231	-0.001459478
0.485753653	-0.001232428
0.486043954	-0.001240409
0.486022523	-0.001012803
0.485690241	-0.000784875
0.485049656	-0.000203647
0.484104776	0.000142684
0.482860592	0.000489453
0.481322418	0.000601405
0.479495151	0.000713874
0.477382564	0.000826896
0.474986728	0.000822864
0.472307662	0.000348871
0.469343253	0.000581421
0.466089478	0.000344079
0.462540882	0.000695704
0.458691283	0.000695157
0.454534615	0.000813057
0.450065855	0.000578846
0.445281974	0.000345486
0.440182823	0.000348288
0.43477185	0.000116674
0.429056548	0.00012124
0.423048584	-0.000108604
0.4167636	-0.000102277
0.410220737	-0.000212733
0.403441946	-0.000204703
0.396451167	-7.82E-05
0.389273429	4.90E-05
0.381933913	0.000412338
0.374457048	0.000541011
0.366865649	0.0006703
0.359180157	0.000564837
0.351417969	0.000577479
0.3435929	0.000708134
0.335714797	0.001074351
0.327789372	0.001087792
0.319818292	0.001218934
0.311799561	0.001114719
0.303728119	0.000892667
0.295596625	0.000670298
0.287396316	0.000329833
0.279117879	-0.000128863
0.270752251	-0.000117683
0.262291291	0.000127957
0.253728261	-9.79E-05
0.2450581	-8.96E-05
0.236277509	-0.000317718
0.227384862	-7.65E-05
0.218380007	-7.19E-05
0.209264003	0.000166599
0.200038831	0.000403652
0.19070712	0.000639226
0.181271918	0.000520357
0.171736529	0.000282328
0.162104441	0.000395731
0.15237931	0.000507646
0.142564975	0.000735761
0.132665459	0.000609541
0.122684931	0.000599644
0.112627662	0.000470857
0.102498005	0.000223273
0.092300449	-0.000143002
0.082039742	-0.000274913
0.071721095	-0.000289976
0.061350453	-0.000188049
0.050934819	-0.000321925
0.040482589	-0.000220858
0.030003861	-0.00011998
0.019510658	-0.000254422
0.009017026	-0.000271079
-0.001461014	-0.000169786
-0.011905657	-0.000185676
-0.022297632	-0.000200946
-0.032616647	-0.000215446
-0.042841927	-0.000111387
-0.052952831	-0.000123931
-0.062929504	-0.00013531
-0.072753501	-0.000145415
-0.082408347	-3.65E-05
-0.091879975	7.39E-05
-0.101157035	6.81E-05
-0.110231068	-5.38E-05
-0.119096537	6.12E-05
-0.127750725	-0.000175073
-0.136193535	-0.000292139
-0.144427215	-0.000289982
-0.152456048	-0.000521578
-0.16028607	-0.000516395
-0.167924791	-0.000627439
-0.17538093	-0.00050185
-0.182664136	-0.000375013
-0.18978466	-0.000364676
-0.196752983	-0.000470951
-0.203579403	-0.000458667
-0.210273595	-0.000327952
-0.216844173	-0.000314234
-0.223298264	-0.000182354
-0.229641131	-5.01E-05
-0.23587582	-3.53E-05
-0.24200285	0.000214987
-0.24801993	-5.40E-06
-0.253921741	-0.000108314
-0.259699843	2.38E-05
-0.265342797	-7.99E-05
-0.270836546	-6.64E-05
-0.276165078	-5.36E-05
-0.281311285	7.61E-05
-0.286257885	-3.03E-05
-0.290988249	-2.00E-05
-0.295487012	-0.000128357
-0.299740475	-2.42E-06
-0.303736816	-0.000112853
-0.307466168	-0.000106752
-0.310920624	1.59E-05
-0.314094225	1.97E-05
-0.316983007	2.24E-05
-0.319585091	-9.37E-05
-0.321900826	2.44E-05
-0.323932915	2.38E-05
-0.325686463	2.21E-05
-0.327168891	0.000372396
-0.328389698	0.000368796
-0.329360108	0.000364312
-0.330092644	0.000241356
-0.330600686	0.000117636
-0.330898052	0.000110864
-0.330998607	0.000103458
-0.330915917	9.55E-05
-0.330662925	0.00020467
-0.330251655	7.81E-05
-0.329692945	0.000304176
-0.328996201	-5.83E-05
-0.328169148	-6.81E-05
-0.3272176	-0.000195664
-0.326145262	-8.81E-05
-0.324953595	-9.82E-05
-0.32364178	9.38E-06
-0.32220679	0.000116995
-0.320643587	0.000224719
-0.318945439	9.73E-05
-0.317104389	0.0002054
-0.31511182	7.84E-05
-0.312959083	6.94E-05
-0.310638109	0.000296036
-0.308141923	5.24E-05
-0.305465041	0.0002798
-0.302603722	0.000154676
-0.299556063	0.000147672
-0.296321966	2.35E-05
-0.292902989	1.76E-05
-0.289302127	0.000129806
-0.285523573	0.000125003
-0.281572494	0.000238475
-0.277454856	0.00011731
-0.27317731	-3.17E-06
-0.268747116	-5.30E-06
-0.264172088	-6.70E-06
-0.259460551	-0.000124988
-0.254621284	-7.21E-06
-0.249663446	-0.00012394
-0.244596474	0.000113078
-0.239429944	0.000233267
-0.234173386	-0.000116307
-0.228836104	5.53E-06
-0.22342702	0.000128189
-0.217954572	0.000134013
-0.212426658	0.000140635
-0.206850629	0.000148033
-0.201233306	0.000156177
-0.195581038	4.74E-05
-0.18989981	-6.07E-05
-0.184195404	6.70E-05
-0.17847358	-3.99E-05
-0.172740236	-2.87E-05
-0.167001492	-0.000134805
-0.161263683	-5.23E-06
-0.155533225	-0.000110704
-0.149816389	-0.000216017
-0.144118982	3.17E-05
-0.13844597	4.40E-05
-0.132801074	-6.14E-05
-0.12718641	-0.000167074
-0.121602221	-0.000155459
-0.116046731	9.10E-05
-0.110516145	-1.61E-05
-0.105004753	-0.000123807
-0.099505129	2.98E-06
-0.094008436	-0.0001064
-0.088504823	1.86E-05
-0.082983905	2.48E-05
-0.077435304	-8.77E-05
-0.071849197	3.39E-05
-0.066216846	-8.10E-05
-0.060531072	-7.96E-05
-0.054786654	-7.95E-05
-0.048980653	-0.00019845
-0.043112658	-8.34E-05
-0.03718495	-0.000205044
-0.031202585	0.000142591
-0.025173383	0.000135985
-0.019107823	0.000128129
-0.013018835	-0.000116215
-0.006921489	-8.74E-06
-0.000832584	-2.00E-05
0.005229848	-3.21E-05
0.011247101	-4.51E-05
0.017200358	-5.88E-05
0.023071209	0.000162159
0.028842107	0.000147382
0.034496757	-0.000103015
0.040020476	0.000116989
0.045400525	-1.60E-05
0.050626423	8.64E-05
0.055690234	-4.62E-05
0.060586806	5.69E-05
0.065313913	4.28E-05
0.069872244	2.94E-05
0.074265151	-0.000100855
0.078498164	-0.00011255
0.082578321	-5.58E-06
0.086513454	0.000102512
0.090311526	9.42E-05
0.093980094	-3.05E-05
0.097525924	8.14E-05
0.10095476	7.71E-05
0.104271213	-4.34E-05
0.107478715	7.28E-05
0.110579512	7.28E-05
0.113574682	7.43E-05
0.116464203	-4.05E-05
0.119247033	0.00019906
0.121921248	8.70E-05
0.124484208	-2.38E-05
0.126932805	-1.57E-05
0.129263755	0.00011108
0.131473954	-0.00011406
0.133560834	0.000132284
0.135522684	-0.000208825
0.137358893	-7.87E-05
0.139070082	-6.56E-05
0.140658138	-5.22E-05
0.14212613	7.92E-05
0.143478149	-2.46E-05
0.144719055	-1.07E-05
0.145854181	0.000120812
0.146888993	0.000134425
0.147828776	0.000147709
0.148678371	4.29E-05
0.149441989	0.000172856
0.150123094	0.000184521
0.150724343	0.00019546
0.151247563	8.80E-05
0.151693768	0.000214864
0.152063195	-1.21E-05
0.152355358	-4.74E-06
0.152569128	1.60E-06
0.152702817	0.000124538
0.152754285	1.11E-05
0.15272108	1.43E-05
0.1526006	1.64E-05
0.152390292	0.000135055
0.152087854	1.74E-05
0.151691423	0.000134046
0.151199745	0.000132065
0.150612315	0.000129152
0.149929481	0.000360651
0.149152503	0.00023838
0.148283531	0.000115334
0.147325459	0.000226866
0.146281669	0.000102449
0.145155674	-2.26E-05
0.143950724	-3.05E-05
0.142669396	-3.88E-05
0.141313228	7.01E-05
0.139882417	6.10E-05
0.138375646	5.16E-05
0.136790091	4.21E-05
0.13512162	3.24E-05
0.133365208	2.26E-05
0.131515489	-0.000104886
0.129567369	-0.000114684
0.127516588	-0.000124405
0.125360155	-1.64E-05
0.123096612	-0.000143418
0.120726096	-3.50E-05
0.118250235	-0.000161545
0.115671889	-5.25E-05
0.112994797	-6.08E-05
0.110223217	-6.87E-05
0.107361604	-7.61E-05
0.10441439	3.45E-05
0.101385884	-8.96E-05
0.09828028	-9.56E-05
0.095101749	-0.00010103
0.091854581	1.18E-05
0.088543354	7.60E-06
0.085173109	-0.000113599
0.081749483	-0.000116472
0.078278771	-9.99E-07
0.074767891	-2.45E-06
0.071224219	-3.15E-06
0.067655319	-3.10E-06
0.064068586	-2.26E-06
0.060470857	-6.43E-07
0.056868041	-0.000115873
0.053264808	0.000122637
0.049664395	9.01E-06
0.046068551	1.38E-05
0.042477619	-9.82E-05
0.038890734	-9.19E-05
0.03530607	-8.48E-05
0.031721107	4.06E-05
0.028132922	-6.85E-05
0.024538521	-5.94E-05
0.020935227	0.000185533
0.017321127	7.81E-05
0.013695525	-2.89E-05
0.010059366	9.98E-05
0.006415574	0.000111231
0.002769274	-0.000112434
-0.00087214	1.70E-05
-0.004499112	-0.00020646
-0.008100223	-7.70E-05
-0.01166271	-0.000300631
-0.015173179	-0.000171546
-0.018618504	0.000192499
-0.021986813	0.000203175
-0.025268485	-0.00013962
-0.028457034	-0.000247753
-0.031549786	0.00034927
-0.034548211	-0.000230992
-0.037457898	1.14E-05
-0.040288159	-0.000100189
-0.043051381	2.25E-05
-0.045762164	-0.000326543
-0.048436318	-0.00032381
-0.05108974	-8.70E-05
-0.053737224	0.000148544
-0.056391298	0.000265177
-0.059061181	0.000145237
-0.061751981	0.000612258
-0.064464238	-0.000216099
-0.067193847	1.31E-05
-0.069932353	5.87E-06
-0.07266753	0.000232755
-0.07538417	-0.000364967
-0.078064983	-0.000257814
-0.080691564	8.37E-05
-0.083245334	-0.00028146
-0.085708471	-5.91E-05
-0.088064766	-0.0001903
-0.090300402	0.00050157
-0.092404629	0.000369573
-0.094370299	2.08E-06
-0.09619423	0.000105105
-0.097877326	0.000325845
-0.099424446	-0.000159092
-0.100843989	-0.000526044
-0.102147241	-0.000186649
-0.103347502	0.000153345
-0.104459079	-0.000211819
-0.105496215	-0.000340848
-0.106472048	-0.000233638
-0.107397691	0.000109912
-0.108281526	-0.000133636
-0.109128776	-0.000140677
-0.109941374	0.000441796
-0.110718121	0.000202073
-0.11145509	-3.63E-05
-0.112146225	7.97E-05
-0.112784083	-3.82E-05
-0.113360649	0.000198206
-0.113868122	-0.000387531
-0.114299584	-0.000266048
-0.114649484	9.20E-05
-0.1149139	-0.000372213
-0.115090608	-0.000247047
-0.11517897	-3.16E-06
-0.115179712	0.000241727
-0.115094643	-0.000100731
-0.114926383	-0.000207112
-0.114678156	4.01E-05
-0.114353663	0.000170252
-0.113957042	0.000183172
-0.113492894	-0.000156542
-0.112966338	9.22E-05
-0.112383073	-1.20E-05
-0.111749372	-0.000233926
-0.111071983	1.46E-05
-0.110357893	2.75E-05
-0.109613964	-0.000195336
-0.10884646	5.19E-05
-0.108060549	-5.44E-05
-0.107259868	0.000191589
-0.106446256	0.000319121
-0.105619699	9.29E-05
-0.104778515	0.000101008
-0.103919719	-0.000127101
-0.10303951	0.000114384
-0.102133824	1.91E-06
-0.101198859	0.000123682
-0.100231531	9.12E-06
-0.099229801	1.12E-05
-0.098192839	0.000129801
-0.097121024	0.000247435
-0.096015825	1.11E-05
-0.094879562	0.000126837
-0.093715115	6.33E-06
-0.092525569	0.000237897
-0.09131383	-0.000119578
-0.090082246	-7.22E-06
-0.088832282	0.000104444
-0.087564299	-1.98E-05
-0.086277453	-0.00014464
-0.084969718	-3.47E-05
-0.083637996	0.000192514
-0.082278328	-0.000286548
-0.080886196	5.76E-05
-0.079456935	0.000166261
-0.077986223	3.94E-05
-0.07647062	3.02E-05
-0.074908105	2.08E-05
-0.073298585	1.15E-05
-0.071644315	2.23E-06
-0.069950202	-0.000124574
-0.068223888	-1.59E-05
-0.066475554	0.000210556
-0.064717383	-0.000150949
-0.062962682	7.61E-05
-0.061224728	-0.000167202
-0.05951545	-5.72E-05
-0.057844067	-0.000182064
-0.056215851	-0.000188899
-0.054631172	4.00E-05
-0.053084961	0.000151713
-0.051566732	2.86E-05
-0.050061202	-9.39E-05
-0.048549484	0.000136965
-0.047010726	1.55E-05
-0.045423996	1.23E-05
-0.043770224	-0.000108038
-0.042033935	7.59E-06
-0.040204578	-0.000111447
-0.038277303	-0.000112181
-0.036253135	-0.000112247
-0.034138619	6.02E-06
-0.03194505	0.000124971
-0.029687387	-0.000343607
-0.027383038	0.000129698
-0.025050611	0.000133125
-0.022708739	1.96E-05
-0.020375036	-9.32E-05
-0.018065249	3.00E-05
-0.015792658	-8.14E-05
-0.013567723	-0.000309859
-0.011397966	-6.71E-05
-0.009288039	-5.90E-05
-0.007239948	-5.03E-05
-0.00525339	7.65E-05
-0.003326189	8.62E-05
-0.001454793	0.000213911
0.000365194	-1.10E-05
0.002138488	-0.000117889
0.003869644	1.07E-05
0.005562632	0.000139379
0.00722052	0.000150481
0.008845283	0.000161544
0.010437774	-6.28E-05
0.011997849	6.55E-05
0.013524636	-0.000159372
0.015016885	-3.18E-05
0.016473351	-2.23E-05
0.017893136	-1.35E-05
0.019275954	-5.33E-06
0.020622282	2.02E-06
0.021933389	8.49E-06
0.023211256	-0.000103628
0.024458387	-9.91E-05
0.025677539	-9.57E-05
0.026871437	-9.34E-05
0.028042509	2.53E-05
0.029192695	2.52E-05
0.030323346	-9.38E-05
0.031435183	0.000138838
0.032528305	0.000134976
0.03360224	0.000129885
0.034655996	0.000123589
0.035688119	-1.52E-06
0.036696721	-1.01E-05
0.037679462	-1.97E-05
0.038633489	-3.03E-05
0.039555342	0.000193513
0.040440853	0.000181253
0.041285088	5.07E-05
0.042082369	-0.000198121
0.042826392	2.32E-05
0.043510465	8.99E-06
0.044127848	-5.43E-06
0.044672187	9.78E-05
0.045138009	-3.42E-05
0.045521221	6.93E-05
0.045819548	-6.21E-05
0.046032822	-7.53E-05
0.046163109	-8.79E-05
0.046214638	-9.97E-05
0.046193553	-0.000110604
0.046107502	-2.88E-06
0.045965089	0.000223586
0.045775229	9.83E-05
0.045546477	9.19E-05
0.045286372	-3.08E-05
0.045000898	0.000200811
0.044694084	0.000198526
0.044367797	-3.76E-05
0.044021712	-3.71E-05
0.043653458	8.26E-05
0.043258925	-3.17E-05
0.0428327	-0.000262281
0.042368614	-0.000138619
0.041860329	-0.000131378
0.04130192	-0.000122987
0.0406884	-0.000231184
0.040016148	1.45E-05
0.039283234	-9.19E-05
0.038489622	3.78E-05
0.037637239	-0.000184916
0.036729884	-0.000171827
0.035772988	-4.07E-05
0.034773228	-2.71E-05
0.033738032	-1.33E-05
0.032674996	0.000118025
0.031591263	1.39E-05
0.030492882	2.72E-05
0.029384214	-7.77E-05
0.028267458	5.23E-05
0.027142373	0.000181579
0.026006249	0.000192511
0.024854141	8.50E-05
0.023679338	0.000211851
0.02247402	-1.52E-05
0.021230065	-7.93E-06
0.019939975	-0.000237034
0.018597866	3.36E-06
0.01720044	7.34E-06
0.015747826	1.02E-05
0.014244188	0.000129607
0.01269802	0.000130261
0.011122072	0.000129842
0.009532873	-0.000106913
0.007949832	0.000125921
0.006393932	0.000240161
0.004886113	0.000118218
0.003445446	-0.000122197
0.002087278	0.000107216
0.000821571	0.000218298
-0.000348344	9.35E-05
-0.001426359	8.58E-05
-0.002423372	7.76E-05
-0.003356243	0.000186734
-0.004246072	-5.74E-05
-0.005116029	0.000168862
-0.00598905	0.000159671
-0.006885657	0.000150406
-0.007822148	-9.42E-05
-0.008809305	1.43E-05
-0.009851713	5.16E-06
-0.010947643	-3.77E-06
-0.012089445	0.000105155
-0.013264361	-0.000138596
-0.014455638	-2.91E-05
-0.015643863	8.07E-05
-0.016808384	-0.00016202
-0.017928731	-5.14E-05
-0.018985956	-5.81E-05
-0.019963811	-0.000181924
-0.02084973	-0.00018768
-0.021635552	0.000159968
-0.022317974	-8.01E-05
-0.022898674	3.32E-05
-0.023384118	0.000146984
-0.023785072	-9.16E-05
-0.024115869	-9.45E-05
-0.02439345	0.000138484
-0.024636266	-9.86E-05
-0.024863064	-9.99E-05
-0.025091695	1.69E-05
-0.025338035	-0.000100954
-0.025615104	0.000134617
-0.025932451	-0.000217512
-0.026295817	-9.85E-05
-0.026707103	-9.66E-05
-0.027164614	-9.42E-05
-0.02766358	-0.000208849
-0.028196872	3.00E-05
-0.02875586	3.41E-05
-0.029331327	3.87E-05
-0.029914326	-7.38E-05
-0.03049691	-6.80E-05
-0.031072653	-6.18E-05
-0.031636943	0.000180266
-0.032187019	-4.78E-05
-0.032721781	7.76E-05
-0.033241423	8.57E-05
-0.033746962	-2.34E-05
-0.03423975	0.000103206
-0.034721029	0.000230081
-0.035191532	0.000239572
-0.035651147	0.00013162
-0.036098619	0.000141455
-0.036531314	-8.39E-05
-0.036945096	4.36E-05
-0.037334332	-0.000181878
-0.037692056	-5.46E-05
-0.038010264	-4.52E-05
-0.038280322	8.15E-05
-0.038493444	9.01E-05
-0.038641221	-1.94E-05
-0.038716171	-1.19E-05
-0.0387123	0.000112549
-0.038625578	9.57E-07
-0.038454309	0.000123814
-0.038199328	0.000128108
-0.037864024	1.38E-05
-0.037454201	1.60E-05
-0.036977771	-0.000100429
-0.036444288	1.73E-05
-0.035864362	1.61E-05
-0.035248965	-0.000103816
-0.03460875	1.03E-05
-0.033953418	5.65E-06
-0.033291221	-2.11E-07
-0.032628597	-7.21E-06
-0.031969968	0.000102345
-0.031317677	-2.44E-05
-0.03067208	-3.46E-05
-0.030031756	-0.00016321
-0.029393837	6.03E-05
-0.028754388	-0.000187557
-0.028108798	-0.000200682
-0.027452106	-0.000214287
-0.026779255	-0.0001106
-0.02608527	0.000110514
-0.025365409	-2.14E-05
-0.024615318	0.000199699
-0.023831204	-4.96E-05
-0.023010064	5.44E-05
-0.022149962	-7.64E-05
-0.021250375	2.86E-05
-0.020312547	0.000134476
-0.019339791	-0.000111767
-0.018337637	0.000113563
-0.017313787	-1.30E-05
-0.016277817	9.70E-05
-0.015240663	-0.000144706
-0.014213878	-0.000149785
-0.013208721	-0.00027112
-0.012235104	7.96E-05
-0.011300494	-3.89E-05
-0.010408856	-0.000155843
-0.009559781	-3.61E-05
-0.008747933	-3.25E-05
-0.007962941	-0.000262759
-0.007189797	-0.00013876
-0.006409785	-1.35E-05
-0.005601925	-4.62E-06
-0.004744812	5.36E-06
-0.003818696	0.000133994
-0.00280754	2.82E-05
-0.00170077	0.000158562
-0.000494461	-0.000181058
0.00080819	0.000185713
0.002197061	-0.000153029
0.003655892	0.000214335
0.005163528	-0.000124105
0.006695458	0.000125625
0.008225537	-9.54E-05
0.009727729	-8.16E-05
0.011177765	-0.000185814
0.012554569	-0.000290675
0.013841345	-0.000160968
0.015026259	-0.000149744
0.016102718	-2.18E-05
0.017069293	-0.000130169
0.017929349	-4.33E-06
0.018690467	2.72E-06
0.019363722	8.57E-06
0.019962895	-0.000104448
0.020503665	1.66E-05
0.021002786	1.87E-05
0.021477241	1.96E-05
0.02194337	0.000136921
0.022415984	0.000135403
0.022907551	0.000132741
0.023427488	0.000128991
0.023981654	6.57E-06
0.024572045	8.38E-07
0.025196719	-0.000123415
0.025849971	-0.000130811
0.026522743	0.000214035
0.027203254	8.77E-05
0.027877836	7.85E-05
0.028531917	-0.000166413
0.029151053	5.90E-05
0.029721921	-6.88E-05
0.030233178	3.86E-05
0.030676129	-8.94E-05
0.031045188	-9.96E-05
0.031338128	-0.000109654
0.031556137	-1.87E-06
0.031703678	-0.000129095
0.031788175	9.70E-05
0.031819548	-2.95E-05
0.031809628	-3.79E-05
0.031771472	-4.57E-05
0.031718635	0.00018225
0.031664419	0.000175485
0.031621173	0.000169304
0.031599651	-7.16E-05
0.031608462	-7.66E-05
0.031653585	3.67E-05
0.031737988	3.29E-05
0.031861357	-8.79E-05
0.032019996	-9.05E-05
0.032206936	-9.25E-05
0.032412265	-0.000211639
0.032623669	-0.000212583
0.032827157	-0.000213013
0.033007944	-9.53E-05
0.033151435	-9.48E-05
0.033244238	-9.38E-05
0.033275119	2.53E-05
0.033235769	2.72E-05
0.033121297	-8.81E-05
0.032930382	0.000149845
0.032665086	0.000152926
0.032330377	0.000156389
0.03193344	4.26E-05
0.031482853	-7.09E-05
0.030987715	5.13E-05
0.030456801	5.62E-05
0.029897832	-5.62E-05
0.029316944	-5.06E-05
0.028718397	7.29E-05
0.028104549	7.92E-05
0.027476079	-3.20E-05
0.026832407	-2.52E-05
0.026172268	-1.81E-05
0.02549433	-1.07E-05
0.024797785	-0.000120819
0.024082804	-0.000230699
0.023350806	1.25E-05
0.022604524	-9.71E-05
0.021847882	2.87E-05
0.02108573	-8.07E-05
0.020323477	4.51E-05
0.019566653	5.32E-05
0.018820412	-5.64E-05
0.018089007	6.90E-05
0.017375255	7.66E-05
0.016680043	8.38E-05
0.016001895	-2.70E-05
0.015336639	-2.06E-05
0.014677219	0.000102817
0.014013692	0.000108016
0.013333464	-5.12E-06
0.012621826	0.00011629
0.011862796	1.58E-06
0.011040243	3.65E-06
0.010139242	4.78E-06
0.009147547	-0.000112706
0.00805706	4.08E-06
0.006865143	-0.000115467
0.005575636	-0.000118435
0.004199436	-0.000122475
0.002754529	-0.000127587
0.001265447	-1.61E-05
-0.000237882	-0.000140952
-0.001721805	-3.15E-05
-0.003151077	7.70E-05
-0.004491322	6.70E-05
-0.005711632	0.000173855
-0.006787056	-7.30E-05
-0.007700653	3.25E-05
-0.008444791	1.99E-05
-0.009021485	0.000124419
-0.009441766	-6.60E-06
-0.009724225	0.000215169
-0.009893009	-0.00015133
-0.009975505	-0.000164785
-0.009999949	-6.04E-05
-0.009993214	4.44E-05
-0.009978975	3.21E-05
-0.009976381	2.04E-05
-0.00999927	-0.000108124
-0.01005592	-4.96E-07
-0.010149261	-9.51E-06
-0.010277511	-1.74E-05
-0.010435123	-2.41E-05
-0.010613948	8.81E-05
-0.010804492	-3.36E-05
-0.010997138	-0.000153863
-0.011183221	-3.74E-05
-0.011355885	-0.000154785
-0.011510693	-3.54E-05
-0.011645974	-3.22E-05
-0.01176292	-2.75E-05
-0.01186544	-2.14E-05
-0.011959765	0.000103691
-0.012053829	-5.23E-06
-0.012156465	0.000122334
-0.012276499	0.000133354
-0.012421835	-8.99E-05
-0.012598619	-7.71E-05
-0.01281058	5.42E-05
-0.013058586	-0.000166908
-0.013340476	-0.000152268
-0.013651134	-1.97E-05
-0.013982816	-0.000122262
-0.014325644	-0.000107203
-0.01466823	2.53E-05
-0.01499836	-7.77E-05
-0.015303736	-0.000181279
-0.01557272	6.75E-05
-0.015795073	8.03E-05
-0.015962616	-2.55E-05
-0.016069785	0.000103114
-0.016114031	-4.68E-06
-0.016096017	-0.00011363
-0.016019616	1.15E-05
-0.015891694	-0.00010002
-0.01572171	-9.52E-05
-0.015521153	-9.18E-05
-0.015302881	-8.97E-05
-0.015080378	2.86E-05
-0.014867013	0.000145523
-0.014675307	0.00014348
-0.014516263	0.000257794
-0.014398776	0.00025323
-0.014329173	0.000247505
-0.014310931	5.40E-06
-0.014344616	0.000115253
-0.014428051	-1.11E-05
-0.014556666	-0.000138217
-0.014723991	-0.00014838
-0.014922206	-0.000159108
-0.015142717	-0.00028793
-0.015376692	-6.41E-05
-0.015615547	-0.000193496
-0.015851354	3.00E-05
-0.016077162	-9.94E-05
-0.016287246	0.000124245
-0.016477293	0.000112858
-0.016644537	0.000219461
-0.016787854	-2.64E-05
-0.016907779	8.11E-05
-0.01700645	-4.60E-05
-0.017087478	-0.000172551
-0.017155742	-6.31E-05
-0.01721714	-0.000188126
-0.01727828	-7.71E-05
-0.017346106	-8.30E-05
-0.017427455	-8.80E-05
-0.017528569	-9.22E-05
-0.017654621	0.000139719
-0.017809272	1.95E-05
-0.017994306	0.000135341
-0.018209368	0.000134307
-0.018451834	1.64E-05
-0.018716868	1.67E-05
-0.018997691	-9.99E-05
-0.019286079	-0.000333523
-0.01957306	-0.00021368
-0.019849741	-0.000210976
-0.020108161	-0.000207808
-0.020342097	-0.000204224
-0.020547742	3.50E-05
-0.020724205	3.93E-05
-0.020873765	4.39E-05
-0.021001821	0.000166388
-0.021116519	0.0002891
-0.021228084	5.91E-05
-0.021347912	6.45E-05
-0.021487529	7.00E-05
-0.021657458	7.57E-05
-0.021866106	-0.000153788
-0.022118708	-0.000147927
-0.022416471	-0.000141996
-0.02275598	-1.84E-05
-0.023128985	-0.000129961
-0.023522617	-0.000123871
-0.023920057	0.000117551
-0.02430165	0.000123715
-0.024646399	0.000129907
-0.024933745	-9.92E-05
-0.025145435	0.000142336
-0.025267264	3.09E-05
-0.025290437	-8.06E-05
-0.025212401	4.32E-05
-0.025037053	-6.83E-05
-0.02477437	-6.23E-05
-0.024439511	-5.65E-05
-0.024051514	-0.00016844
-0.023631708	-4.53E-05
-0.023201984	7.76E-05
-0.022783064	0.000200215
-0.022392953	0.000204847
-0.022045697	0.000209096
-0.021750561	0.000212907
-0.021511663	9.86E-05
-0.021328043	-1.63E-05
-0.02119414	-0.000131778
-0.021100597	-0.00013027
-0.021035308	-1.18E-05
-0.020984603	-0.000129423
-0.020934447	-1.25E-05
-0.020871538	-1.41E-05
-0.020784222	-1.65E-05
-0.020663149	-0.000137486
-0.020501656	9.36E-05
-0.020295859	-2.91E-05
-0.020044493	8.25E-05
-0.019748506	-4.20E-05
-0.019410519	-4.97E-05
-0.019034212	-5.82E-05
-0.018623762	-6.74E-05
-0.018183359	-0.000195038
-0.017716842	-0.000205633
-0.01722745	-9.91E-05
-0.016717691	6.91E-06
-0.016189355	-0.000122707
-0.015643654	0.000100365
-0.015081472	-2.96E-05
-0.014503678	7.56E-05
-0.013911432	6.33E-05
-0.013306421	5.13E-05
-0.01269095	0.000157249
-0.012067903	2.84E-05
-0.011440551	-9.98E-05
-0.010812264	-0.000109713
-0.010186157	-0.000118732
-0.009564747	-9.15E-06
-0.008949673	-0.000133794
-0.008341569	-0.000139641
-0.007740088	-0.000144252
-0.00714407	-0.000147557
-0.006551785	-0.000149499
-0.005961192	8.53E-05
-0.005370184	-3.15E-05
-0.004776794	8.85E-05
-0.004179337	-2.53E-05
-0.003576488	-2.01E-05
-0.00296728	-1.35E-05
-0.002351033	-0.00012321
-0.001727263	-0.000114
-0.001095613	0.000131687
-0.000455855	-9.21E-05
0.000192034	-7.97E-05
0.000847706	-6.64E-05
0.001510234	-5.23E-05
0.002177872	7.99E-05
0.002847808	9.49E-05
0.003515944	-7.39E-06
0.004176748	8.03E-06
0.004823222	2.34E-05
0.005447015	-7.91E-05
0.006038678	-6.43E-05
0.006588022	-5.00E-05
0.007084526	-3.64E-05
0.00751776	-0.00025889
0.007877834	-0.000129401
0.008155856	-0.000118627
0.008344411	-0.000109032
0.008438043	-0.000100709
0.008433691	-9.37E-05
0.008331061	0.000147107
0.008132889	3.35E-05
0.00784509	3.61E-05
0.007476795	-8.04E-05
0.007040233	0.000154442
0.006550461	-0.000200419
0.006024898	-8.61E-05
0.005482691	-9.09E-05
0.004943915	-9.71E-05
0.004428668	1.32E-05
0.003956089	0.00012231
0.003543359	-4.94E-06
0.003204761	-0.000133135
0.002950864	9.08E-05
0.002787923	0.000196382
0.002717547	-0.000169167
0.002736653	-0.000182191
0.002837695	-0.000430787
0.003009136	-0.000208933
0.003236117	-0.000340019
0.003501281	-0.000118025
0.003785716	0.000339537
0.004069956	0.000444561
0.004334992	7.95E-05
0.004563199	-0.000167249
0.004739148	0.000410233
0.004850244	-7.03E-05
0.004887195	-0.000197011
0.004844289	-8.75E-05
0.004719496	0.000258318
0.004514408	-0.000453672
0.004234059	-0.000458735
0.00388664	-0.000109803
0.003483094	0.000122539
0.00303651	0.000120636
0.002561263	2.11E-06
0.002071913	0.000708107
0.001582019	3.29E-06
0.001103072	-0.00023004
0.000643694	-0.000344894
0.000209199	1.16E-05
-0.000198469	-0.000219436
-0.000580423	-9.69E-05
-0.000940247	2.62E-05
-0.00128324	-8.56E-05
-0.001615625	-7.93E-05
-0.001943806	-0.000307964
-0.002273746	0.000287138
-0.002610515	0.000411837
-0.002957997	-0.000404522
-0.003318764	-0.000162006
-0.003694071	0.000315802
-0.00408398	8.77E-05
-0.004487587	-0.000258187
-0.004903303	-0.000251248
-0.005329154	-0.000126832
-0.005763007	-0.000120257
-0.006202727	-0.000466838
-0.006646233	-0.000225416
-0.007091492	0.000133415
-0.00753642	-0.000213876
-0.007978722	-0.000208469
-0.008415679	0.000502583
-0.008843928	-8.07E-05
-0.009259279	-7.60E-05
-0.00965664	-7.15E-05
