# Supplementary material for: SiPM-based optical sensing system for GIS partial discharge detection
Source: PLoS One. 2026 May 14;21(5):e0349200. doi: 10.1371/journal.pone.0349200 (PMC13175487; doi:10.1371/journal.pone.0349200)
Supplement: S1 Data — (ZIP) [file pone.0349200.s001.zip › data/Figure 14.csv]

sipm·ùÖµ	·ÅµçÁ¿
191.37	375.697584
194.51	381.862032
153.73	301.802736
62.75	123.1908
185.1	363.38832
169.41	332.585712
216.47	424.973904
163.14	320.276448
269.8	529.67136
160	314.112
200.78	394.171296
169.41	332.585712
354.51	695.974032
294.9	578.94768
263.53	517.362096
257.26	505.052832
379.61	745.250352
138.04	271.000128
78.43	153.973776
87.84	172.447488
125.49	246.361968
213.33	418.809456
65.88	129.335616
53.33	104.697456
138.04	271.000128
69.02	135.500064
100.39	197.085648
65.88	129.335616
62.75	123.1908
134.9	264.83568
65.88	129.335616
119.22	234.052704
72.16	141.664512
207.06	406.500192
106.67	209.414544
153.73	301.802736
119.22	234.052704
75.29	147.809328
106.67	209.414544
87.84	172.447488
75.29	147.809328
116.08	227.888256
147.45	289.47384
210.2	412.66464
203.92	400.335744
144.31	283.309392
103.53	203.250096
87.84	172.447488
81.57	160.138224
166.27	326.421264
175.69	344.914608
112.94	221.723808
81.57	160.138224
62.75	123.1908
69.02	135.500064
72.16	141.664512
197.65	388.02648
141.18	277.164576
169.41	332.585712
282.35	554.30952
298.04	585.112128
3262.84	6405.607488
752.941	1478.173771
925.49	1816.921968
752.94	1478.171808
596.08	1170.224256
250.98	492.723936
1098.04	2155.672128
549.02	1077.836064
800	1570.56
847.06	1662.948192
156.86	307.947552
109.8	215.55936
768.63	1508.974416
345.1	677.50032
172.55	338.75016
847.06	1662.948192
2007.84	3941.791488
878.43	1724.533776
345.1	677.50032
533.33	1047.033456
596.08	1170.224256
501.96	985.447872
752.94	1478.171808
909.8	1786.11936
1443.14	2833.172448
407.84	800.671488
658.82	1293.395424
596.08	1170.224256
407.84	800.671488
439.22	862.276704
501.96	985.447872
470.59	923.862288
564.71	1108.638672
1098.04	2155.672128
752.94	1478.171808
627.45	1231.80984
658.82	1293.395424
909.8	1786.11936
1662.74	3264.291168
1317.65	2586.81048
972.55	1909.31016
501.96	985.447872
2227.45	4372.92984
564.71	1108.638672
313.73	615.914736
752.94	1478.171808
1850.98	3633.843936
1411.76	2771.567232
1192.16	2340.448512
1568.63	3079.534416
1380.39	2709.981648
1192.16	2340.448512
564.71	1108.638672
2572.55	5050.43016
1474.51	2894.758032
1568.63	3079.534416
470.59	923.862288
564.71	1108.638672
407.84	800.671488
564.71	1108.638672
800	1570.56
1035.29	2032.481328
705.88	1385.783616
1207.84	2371.231488
1364.71	2679.198672
1066.67	2094.086544
1050.98	2063.283936
1286.28	2525.224896
941.18	1847.724576
988.24	1940.112768
501.96	985.447872
721.57	1416.586224
564.71	1108.638672
564.71	1108.638672
988.24	1940.112768
737.26	1447.388832
752.94	1478.171808
580.39	1139.421648
501.96	985.447872
752.94	1478.171808
941.18	1847.724576
1176.47	2309.645904
1019.61	2001.698352
831.37	1632.145584
1207.84	2371.231488
1976.47	3880.205904
2368.63	4650.094416
2243.14	4403.732448
3027.45	5943.48984
611.77	1201.026864
454.9	893.05968
4486.27	8807.445264
3435.29	6744.161328
3560.78	6990.523296
2007.84	3941.791488
1694.12	3325.896384
1098.04	2155.672128
501.96	985.447872
282.35	554.30952
392.16	769.888512
737.26	1447.388832
360.78	708.283296
627.45	1231.80984
454.9	893.05968
1333.33	2617.593456
847.06	1662.948192
360.78	708.283296
454.9	893.05968
674.51	1324.198032
329.41	646.697712
752.94	1478.171808
470.59	923.862288
1349.02	2648.396064
1662.74	3264.291168
752.94	1478.171808
909.8	1786.11936
4360.78	8561.083296
1003.92	1970.895744
941.18	1847.724576
376.47	739.085904
376.47	739.085904
407.84	800.671488
752.94	1478.171808
407.84	800.671488
282.35	554.30952
815.69	1601.362608
847.06	1662.948192
313.73	615.914736
439.22	862.276704
282.35	554.30952
596.08	1170.224256
972.55	1909.31016
4517.65	8869.05048
721.57	1416.586224
1694.12	3325.896384
1035.29	2032.481328
1411.76	2771.567232
407.84	800.671488
282.353	554.3154096
345.1	677.50032
