# Supplementary material for: SiPM-based optical sensing system for GIS partial discharge detection
Source: PLoS One. 2026 May 14;21(5):e0349200. doi: 10.1371/journal.pone.0349200 (PMC13175487; doi:10.1371/journal.pone.0349200)
Supplement: S1 Data — (ZIP) [file pone.0349200.s001.zip › data/Figure 3.csv]

wavelength	0.4Mpa	0.5Mpa	0.6Mpa
197.9832001	1	-2	-11
198.7012405	-4	-6	-18
199.4194179	-1	-5	-9
200.1377318	-7	-11	-21
200.8561823	0	-1	-13
201.5747691	-6	-9	-11
202.2934919	-11	-10	-17
203.0123507	-10	-12	-10
203.7313453	-16	-7	-18
204.4504754	-8	0	-15
205.1697409	-7	-3	-12
205.8891416	-4	-9	-19
206.6086773	-5	-1	-13
207.3283478	-8	4	-14
208.048153	-12	-6	-14
208.7680926	-5	-2	-12
209.4881665	-8	-2	-13
210.2083744	-10	-6	-14
210.9287163	-9	-3	-12
211.6491919	-5	-5	-11
212.3698011	-4	-7	-14
213.0905436	0	-6	-18
213.8114192	-8	-5	-16
214.5324279	-9	-1	-12
215.2535693	-6	-4	-17
215.9748434	-14	-11	-19
216.6962499	-6	-18	-19
217.4177887	-4	-3	-17
218.1394595	-6	-4	-3
218.8612622	-5	-3	-19
219.5831966	-7	-4	-11
220.3052625	-10	-2	-10
221.0274597	-10	-6	-12
221.7497881	-2	0	-14
222.4722474	3	-3	-10
223.1948375	-5	-2	-13
223.9175583	4	-6	-10
224.6404094	-1	-5	-14
225.3633907	-5	-3	-6
226.0865021	-4	-2	-13
226.8097433	0	0	-13
227.5331143	-3	-2	-12
228.2566147	-9	-4	-9
228.9802444	-14	1	-10
229.7040032	-2	-5	-18
230.427891	-4	-5	-13
231.1519075	0	-12	-20
231.8760526	-2	2	-8
232.600326	-11	-4	-9
233.3247277	-10	5	-11
234.0492574	-9	-2	-11
234.7739149	-9	-3	-12
235.4987001	-3	0	-12
236.2236127	-6	-3	-14
236.9486526	-2	-10	-14
237.6738196	-2	-1	-11
238.3991135	-9	-7	-13
239.1245342	-8	-2	-10
239.8500814	-8	-5	-14
240.5757549	-7	-4	-12
241.3015546	-6	-5	-13
242.0274804	-13	-3	-10
242.7535319	-6	0	-8
243.479709	-8	-1	-16
244.2060116	1	-3	-12
244.9324395	-4	-14	-19
245.6589924	-8	1	-14
246.3856702	-2	-4	-11
247.1124727	-6	-4	-10
247.8393997	-4	-11	-12
248.5664511	-8	-11	-10
249.2936266	-3	-3	-14
250.0209261	-6	0	-15
250.7483494	-10	-5	-18
251.4758962	-10	-7	-16
252.2035665	2	-6	-14
252.93136	-8	-3	-12
253.6592766	-5	-3	-8
254.387316	-7	-6	-16
255.1154781	-5	-6	-10
255.8437627	-7	2	-7
256.5721696	-5	-4	-15
257.3006987	-7	-10	-14
258.0293497	-1	0	-12
258.7581224	-3	2	-13
259.4870167	-10	-9	-19
260.2160324	-8	2	-11
260.9451693	-2	-1	-11
261.6744273	-8	-6	-12
262.4038061	-7	0	-10
263.1333055	-8	-5	-14
263.8629254	1	-5	-15
264.5926656	-11	-6	-15
265.3225259	-11	-10	-14
266.0525061	-11	-7	-18
266.782606	-11	-1	-11
267.5128255	-6	-10	-17
268.2431644	-7	-11	-15
268.9736224	-8	-2	-14
269.7041995	-6	-5	-17
270.4348954	-3	1	-15
271.1657098	-9	-6	-17
271.8966428	-12	-5	-17
272.627694	-3	-4	-12
273.3588633	-8	-2	-15
274.0901504	-9	0	-7
274.8215553	-5	-2	-6
275.5530777	0	-2	-10
276.2847175	-12	-6	-18
277.0164744	0	-1	-14
277.7483483	-7	-6	-14
278.480339	-9	-11	-13
279.2124463	-8	-12	-16
279.94467	-6	-1	-11
280.6770099	-16	-4	-12
281.4094659	-6	-1	-12
282.1420378	-6	-9	-13
282.8747253	-8	-2	-14
283.6075284	-9	2	-9
284.3404468	-6	4	-15
285.0734803	-8	0	-12
285.8066287	-11	-3	-7
286.539892	-8	-10	-18
287.2732698	-9	-12	-10
288.006762	-12	-4	-12
288.7403684	-3	0	-8
289.4740889	-1	4	-10
290.2079231	-8	-10	-18
290.9418711	-5	-5	-8
291.6759325	-7	-3	-10
292.4101073	-11	-3	-8
293.1443951	-8	1	-3
293.8787959	-10	0	-14
294.6133094	-5	-2	-15
295.3479355	-3	-3	-9
296.0826739	-2	2	-3
296.8175245	0	-11	-10
297.5524872	-5	-1	-9
298.2875616	-7	-4	-10
299.0227477	-3	-6	-12
299.7580452	-6	-4	-11
300.4934541	-9	-4	-14
301.228974	-4	-5	-13
301.9646048	-4	3	-6
302.7003463	-4	-3	-10
303.4361983	-5	-6	-12
304.1721607	-9	-2	-11
304.9082333	-6	-5	-19
305.6444159	-4	3	-11
306.3807082	-6	1	-13
307.1171102	-4	-1	-14
307.8536216	-1	-3	-3
308.5902422	-6	-1	-7
309.3269719	-7	-10	-13
310.0638105	0	-5	-6
310.8007577	9	-1	-9
311.5378135	1	-3	46
312.2749776	5	4	-5
313.0122499	6	8	-3
313.7496301	18	1	-4
314.487118	19	10	2
315.2247136	18	6	-2
315.9624166	11	2	-5
316.7002267	6	10	-4
317.438144	-3	-3	-15
318.176168	-9	-2	-16
318.9142988	-1	5	-8
319.652536	2	2	-15
320.3908795	-4	-11	-15
321.1293292	-7	-4	-8
321.8678848	-2	-9	-15
322.6065461	-3	3	-15
323.345313	-1	-7	-13
324.0841853	1	0	-10
324.8231627	-4	-8	-10
325.5622452	-2	-1	-10
326.3014325	-12	-5	-13
327.0407245	-6	-4	-16
327.7801209	-9	4	-5
328.5196216	-7	-2	-13
329.2592264	-8	0	-10
329.9989351	0	2	-9
330.7387475	-15	-1	-15
331.4786634	1	-2	-10
332.2186827	4	8	0
332.9588052	-5	1	-6
333.6990307	1	8	-2
334.439359	10	6	-13
335.1797899	31	14	3
335.9203232	39	30	9
336.6609588	39	29	7
337.4016964	30	10	-5
338.142536	19	8	-6
338.8834772	1	2	-13
339.62452	-1	-8	-17
340.3656641	-9	4	-7
341.1069093	-2	-8	-9
341.8482555	-2	-6	-16
342.5897025	-5	-3	-10
343.33125	-11	-11	-22
344.072898	-8	1	-7
344.8146462	-5	-2	-15
345.5564945	-1	-1	-11
346.2984426	-1	-6	-17
347.0404904	6	-3	-8
347.7826377	-7	0	-8
348.5248843	-5	-6	-10
349.26723	-4	4	-12
350.0096746	-4	-5	-14
350.752218	7	1	-11
351.49486	-2	-4	-10
352.2376004	-2	10	-1
352.9804389	11	5	-3
353.7233755	4	-1	-14
354.46641	12	3	-8
355.209542	17	11	-4
355.9527716	27	17	4
356.6960984	34	18	3
357.4395223	26	21	7
358.1830432	10	15	1
358.9266607	8	4	-6
359.6703748	-3	1	-5
360.4141853	-3	2	-11
361.158092	-8	1	-16
361.9020946	-3	-14	-24
362.6461931	-1	-5	-13
363.3903872	-5	-6	-9
364.1346767	-5	-10	-19
364.8790615	-1	0	-15
365.6235414	-3	-2	-10
366.3681162	-4	7	-9
367.1127856	-3	-5	-13
367.8575496	0	-3	-9
368.602408	-7	-7	-17
369.3473604	-3	-6	-15
370.0924069	0	-2	-14
370.8375471	3	0	-9
371.582781	-4	1	-9
372.3281082	-3	1	-6
373.0735287	4	4	-9
373.8190423	-1	3	-6
374.5646487	8	0	-11
375.3103478	10	7	-3
376.0561394	6	3	-13
376.8020233	4	0	-11
377.5479993	2	4	-1
378.2940673	9	3	-7
379.0402271	13	6	-6
379.7864784	10	11	-9
380.5328211	14	4	-3
381.279255	5	4	-15
382.02578	-2	1	-9
382.7723958	-6	-2	-6
383.5191022	1	-8	-14
384.2658992	-6	-8	-13
385.0127864	1	1	-14
385.7597637	-4	0	-5
386.506831	-2	0	-18
387.253988	-4	-2	-13
388.0012345	-7	-4	-14
388.7485704	-9	9	-6
389.4959955	-4	0	-14
390.2435096	-6	4	-4
390.9911125	1	0	-14
391.7388041	-8	-6	-9
392.4865841	1	-5	-22
393.2344523	0	-1	-5
393.9824087	-2	1	-9
394.7304529	-10	-5	-20
395.4785849	4	3	-8
396.2268044	-3	-3	-6
396.9751112	3	3	-10
397.7235052	-4	-1	-12
398.4719862	3	3	-10
399.2205539	8	-5	-10
399.9692083	7	-4	-12
400.7179491	-6	-1	-13
401.4667761	-7	-3	-7
402.2156892	-6	1	-5
402.9646882	-4	-2	-13
403.7137729	0	5	-12
404.462943	-1	-4	-9
405.2121985	2	-2	-3
405.9615391	-9	4	-5
406.7109647	1	4	-6
407.4604751	-1	-1	-13
408.21007	-10	1	-6
408.9597493	-6	-5	-6
409.7095129	-10	0	-10
410.4593605	-4	-5	-17
411.2092919	-4	-5	-12
411.959307	-4	-2	-14
412.7094056	-7	4	-8
413.4595874	-2	1	-12
414.2098524	-4	-5	-9
414.9602003	-7	-1	-10
415.710631	-2	0	-7
416.4611442	-8	-12	-18
417.2117398	5	-5	-15
417.9624176	-4	-8	-11
418.7131774	-6	-2	-12
419.464019	-7	3	-8
420.2149423	-1	-1	-10
420.965947	-3	2	-6
421.717033	-12	-3	-10
422.4682001	3	-2	-6
423.2194481	-5	-7	-18
423.9707768	-5	-8	-15
424.722186	-4	-5	-18
425.4736756	1	-3	-13
426.2252454	-3	-3	-11
426.9768951	-6	0	-12
427.7286247	-5	1	-6
428.4804339	0	-1	-11
429.2323225	-10	-11	-15
429.9842903	-8	-3	-11
430.7363372	0	-3	-10
431.488463	-9	-1	-16
432.2406675	-1	0	-8
432.9929505	-4	-5	-13
433.7453118	-2	5	-11
434.4977513	-2	0	-8
435.2502687	-7	-7	-11
436.0028639	0	-10	-13
436.7555367	-8	-7	-9
437.5082869	-7	-5	-17
438.2611143	-5	0	-13
439.0140188	-3	-7	-14
439.7670001	-3	4	-10
440.5200581	-1	-11	-11
441.2731926	-6	-2	-11
442.0264034	-11	-3	-13
442.7796903	-5	-7	-17
443.5330532	-4	-5	-8
444.2864918	-5	1	-10
445.0400059	-4	-2	-9
445.7935955	-1	-7	-10
446.5472602	-4	0	-9
447.301	-6	-8	-13
448.0548146	-5	-8	-11
448.8087038	-7	1	-9
449.5626675	-2	-5	-10
450.3167055	-3	-1	-12
451.0708176	-2	-3	-9
451.8250036	-7	-4	-11
452.5792633	-5	1	-14
453.3335965	-6	-3	-6
454.0880031	1	-8	-13
454.8424829	-5	-10	-12
455.5970357	-7	-7	-13
456.3516613	-4	-3	-9
457.1063595	-7	0	-8
457.8611302	-3	3	-6
458.6159731	1	-7	-14
459.3708881	-5	-2	-9
460.1258749	-2	-7	-18
460.8809335	-10	-4	-14
461.6360636	-5	-4	-16
462.391265	-8	-7	-17
463.1465376	-4	4	3
463.9018811	-7	0	-14
464.6572955	-4	-2	-3
465.4127804	2	2	-5
466.1683357	-3	-8	-11
466.9239613	-3	0	-11
467.6796569	-3	-6	-14
468.4354224	-7	-8	-8
469.1912576	-4	3	-9
469.9471622	-5	-6	-8
470.7031362	4	-3	-7
471.4591793	-5	-1	-12
472.2152913	-6	3	-13
472.9714721	-5	1	-13
473.7277214	-10	-5	-19
474.4840392	-2	-4	-14
475.2404251	-9	-5	-14
475.9968791	-6	-3	-11
476.753401	-17	-10	-16
477.5099904	0	-4	-15
478.2666474	-1	-5	-16
479.0233716	-8	-5	-6
479.7801629	-2	3	-10
480.5370212	-7	1	-11
481.2939462	-7	-3	-10
482.0509377	-8	-3	-5
482.8079956	0	-5	-13
483.5651197	-12	-5	-7
484.3223098	-4	-5	-9
485.0795657	-8	-4	-11
485.8368872	1	-9	-14
486.5942742	-5	-3	-13
487.3517264	-5	-4	-17
488.1092437	-6	-7	-19
488.8668259	-13	-7	-13
489.6244728	-6	1	-4
490.3821843	-8	-2	-14
491.1399601	0	-10	-18
491.8978	-7	-1	-11
492.6557039	2	-7	-10
493.4136716	-9	0	-10
494.1717029	-9	-9	-11
494.9297977	-5	-1	-13
495.6879556	-4	-5	-12
496.4461766	1	-1	-17
497.2044605	-5	1	-9
497.9628071	-11	-6	-4
498.7212162	-3	-1	-9
499.4796876	-9	-1	-13
500.2382211	-4	-8	-20
500.9968166	-3	-3	-14
501.7554738	-2	-7	-7
502.5141927	-7	-7	-16
503.2729729	-7	-5	-10
504.0318143	-4	-3	-16
504.7907168	-11	-11	-22
505.5496801	-5	-5	-11
506.3087041	-5	-2	-12
507.0677885	2	1	-10
507.8269332	6	2	-14
508.5861381	-7	-3	-13
509.3454029	-10	-4	-13
510.1047274	-6	0	-9
510.8641115	-5	-4	-13
511.6235549	-12	-3	-11
512.3830575	-3	3	-6
513.1426192	2	-5	-12
513.9022396	-2	-4	-10
514.6619187	-14	-1	-5
515.4216563	-3	-7	-13
516.1814521	3	-2	-6
516.941306	44	-5	-9
517.7012178	11	-6	-14
518.4611873	-2	-2	-11
519.2212144	-5	-10	-15
519.9812988	0	-6	-9
520.7414403	-4	4	-9
521.5016389	-2	-6	-13
522.2618942	-9	-1	-9
523.0222062	-8	-4	-12
523.7825746	-10	5	-10
524.5429992	-7	-10	-16
525.3034799	2	-6	-15
526.0640164	-9	2	-7
526.8246087	-10	-6	-11
527.5852565	-11	-6	-13
528.3459595	0	0	-5
529.1067178	-5	2	-4
529.867531	-7	-2	-13
530.6283989	4	-2	-17
531.3893215	-7	5	-7
532.1502984	-5	-4	-14
532.9113296	2	-6	-12
533.6724148	-7	0	-4
534.4335538	-11	-2	-8
535.1947466	1	-2	-7
535.9559928	-9	-11	-12
536.7172923	-9	-14	-18
537.4786449	-5	3	-12
538.2400505	-5	0	-7
539.0015088	-5	-7	-14
539.7630196	-6	-2	-14
540.5245829	1	-12	-9
541.2861983	-5	1	-12
542.0478658	-4	-2	-13
542.8095851	-7	-7	-16
543.571356	-15	-6	-13
544.3331784	-9	-2	-13
545.095052	-4	-2	-10
545.8569768	-2	-4	-13
546.6189524	-11	-2	-10
547.3809788	-7	-5	-7
548.1430558	-7	-6	-16
548.905183	-14	-8	-17
549.6673605	-3	-1	-9
550.4295879	0	-2	-20
551.1918652	-7	-1	-14
551.954192	-1	4	-6
552.7165683	-8	-2	-18
553.4789939	-4	-3	-14
554.2414685	-4	-3	-9
555.003992	-6	-4	-12
555.7665642	-13	-9	-14
556.5291849	-3	-9	-11
557.2918539	-11	-6	-20
558.0545711	-9	-5	-15
558.8173363	-3	-1	-14
559.5801492	4	-2	-11
560.3430097	-9	-2	-15
561.1059176	-5	-9	-16
561.8688728	-6	-3	-15
562.631875	-9	-1	-16
563.3949241	-6	-4	-15
564.1580198	-10	-2	-13
564.921162	-4	2	-13
565.6843506	-3	-4	-12
566.4475852	-9	-5	-15
567.2108658	-1	-5	-13
567.9741922	-4	2	-11
568.7375641	-8	1	-5
569.5009814	-10	-3	-15
570.2644439	-7	-4	-12
571.0279515	-5	-6	-13
571.7915038	-6	0	-9
572.5551009	-5	-7	-18
573.3187423	-5	-5	-17
574.0824281	-5	-2	-7
574.846158	-1	-11	-21
575.6099317	-8	1	-12
576.3737492	-2	1	-6
577.1376103	-11	-1	-12
577.9015147	-3	-3	-8
578.6654623	-4	-5	-13
579.4294529	-12	-11	-14
580.1934863	-3	0	-5
580.9575623	-10	2	-5
581.7216808	-12	-4	-10
582.4858415	-3	-2	-3
583.2500443	-13	3	-12
584.014289	-4	-4	-15
584.7785754	-5	-1	-9
585.5429033	-8	-1	-15
586.3072726	-6	-11	-23
587.071683	0	-4	-8
587.8361343	-4	-4	-9
588.6006265	-4	-7	-19
589.3651593	-7	6	-7
590.1297325	-9	-12	-21
590.8943459	0	-4	-6
591.6589993	-2	0	-5
592.4236927	-4	-4	-16
593.1884257	-7	-11	-14
593.9531982	-7	-10	-19
594.71801	-6	-4	-13
595.482861	-9	0	-9
596.2477509	-9	-4	-13
597.0126795	-5	-7	-12
597.7776468	-3	-6	-8
598.5426524	-8	-2	-18
599.3076962	-7	-10	-17
600.0727781	-8	-11	-14
600.8378978	-1	-6	-15
601.6030552	-7	-3	-17
602.36825	-7	7	-7
603.1334822	-10	-9	-16
603.8987514	-4	-4	-15
604.6640575	-2	-4	-12
605.4294004	-1	0	-8
606.1947799	-9	-3	-13
606.9601957	-4	-9	-14
607.7256477	-6	2	-7
608.4911357	-7	-11	-11
609.2566595	-13	-5	-16
610.022219	-8	-1	-11
610.7878138	-1	0	-10
611.553444	-5	0	-11
612.3191093	-6	-4	-7
613.0848094	-3	-10	-13
613.8505442	-1	-13	-21
614.6163136	-4	-5	-11
615.3821174	-4	3	-13
616.1479552	-12	-10	-16
616.9138271	0	-3	-11
617.6797328	-9	4	-9
618.445672	-12	-7	-11
619.2116447	-2	-4	-13
619.9776506	-10	-7	-9
620.7436896	-14	-5	-15
621.5097615	-9	-3	-11
622.275866	-11	-5	-13
623.0420031	-1	-5	-16
623.8081725	-11	1	-10
624.574374	-16	-4	-18
625.3406074	-4	-4	-10
626.1068727	-13	-4	-11
626.8731695	-5	-4	-14
627.6394977	-6	-3	-15
628.4058571	-12	-14	-26
629.1722476	-8	-24	-32
629.9386689	-14	-10	-13
630.7051209	-4	-4	-12
631.4716033	-10	-4	-10
632.2381161	-5	-2	-12
633.0046589	-7	-7	-19
633.7712317	-4	-9	-18
634.5378343	-5	-7	-9
635.3044664	-7	5	-10
636.0711278	-4	-1	-5
636.8378185	-8	-8	-13
637.6045382	-7	-7	-11
638.3712867	-5	4	-1
639.1380638	3	-3	-11
639.9048694	-6	-6	-11
640.6717032	-11	-5	-15
641.4385652	-12	-12	-15
642.205455	-6	-5	-14
642.9723726	2	-1	-12
643.7393177	-3	0	-7
644.5062902	-5	-10	-17
645.2732898	-11	-5	-8
646.0403164	-3	1	-16
646.8073698	3	-3	-13
647.5744498	-13	-3	-14
648.3415563	-5	-7	-16
649.108689	-7	2	-3
649.8758478	-5	-6	-14
650.6430324	-12	-6	-14
651.4102428	-8	-2	-8
652.1774786	-4	-13	-14
652.9447398	-2	-7	-12
653.7120261	-3	-4	-10
654.4793374	0	-2	-11
655.2466735	-4	5	-9
656.0140341	-12	1	-9
656.7814192	-6	-4	-13
657.5488284	-5	-2	-16
658.3162618	-1	-1	-7
659.0837189	-9	5	-8
659.8511998	-6	-3	-4
660.6187041	-5	0	-4
661.3862317	-8	-4	-14
662.1537825	0	-5	-14
662.9213562	-9	-4	-12
663.6889526	-8	0	-12
664.4565716	2	-2	-11
665.224213	-12	-5	-13
665.9918766	0	-1	-8
666.7595622	-13	-9	-15
667.5272696	-8	-5	-14
668.2949987	-10	-3	-12
669.0627492	-8	0	-9
669.8305211	-10	-3	-10
670.598314	-1	-3	-12
671.3661278	-4	1	-9
672.1339623	-5	-2	-11
672.9018174	-5	0	-10
673.6696929	-3	-2	-11
674.4375885	-8	-1	-16
675.2055041	-7	-2	-15
675.9734395	1	-4	-12
676.7413946	-13	-4	-15
677.5093691	-3	-5	-15
678.2773628	-9	4	-11
679.0453756	-4	-11	-13
679.8134073	2	-12	-19
680.5814577	-1	4	-13
681.3495266	-4	-4	-11
682.1176139	-6	-4	-16
682.8857193	-7	-8	-15
683.6538426	-3	-5	-8
684.4219838	-8	-7	-18
685.1901425	-10	-5	-14
685.9583187	-9	-3	-14
686.7265121	-4	-12	-16
687.4947225	-9	-5	-14
688.2629498	-3	-10	-16
689.0311938	-9	-2	-8
689.7994542	-6	-2	-13
690.567731	-5	-7	-19
691.3360239	-5	0	-11
692.1043327	-8	6	-10
692.8726573	-2	-6	-16
693.6409975	-3	-5	-8
694.4093531	-8	-4	-10
695.1777239	6	-5	-15
695.9461096	0	-11	-18
696.7145103	-5	-7	-14
697.4829256	-6	-1	-10
698.2513553	-7	2	-7
699.0197993	-1	2	-8
699.7882575	-11	-4	-10
700.5567295	-7	-4	-9
701.3252153	2	-6	-8
702.0937147	-4	1	-18
702.8622274	-4	-4	-7
703.6307532	-9	-8	-17
704.3992921	-8	-2	-16
705.1678438	-4	-5	-9
705.9364081	-8	-13	-16
706.7049849	-1	5	-7
707.4735739	-7	-4	-16
708.242175	-8	-1	-10
709.010788	-1	-4	-12
709.7794128	-4	1	-9
710.548049	-9	-7	-14
711.3166966	-6	-6	-10
712.0853553	-5	-7	-17
712.854025	2	-12	-15
713.6227055	0	-6	-14
714.3913966	-7	-2	-10
715.1600981	-10	-10	-23
715.9288099	-12	-4	-15
716.6975317	-10	-11	-16
717.4662633	-3	-1	-14
718.2350047	-4	4	-14
719.0037556	-2	-3	-8
719.7725157	-5	-3	-9
720.5412851	2	-5	-11
721.3100633	-3	-5	-12
722.0788503	-7	1	-7
722.8476459	-7	-6	-11
723.6164499	-9	0	-8
724.3852622	-3	-7	-20
725.1540824	-5	0	-12
725.9229105	-8	-1	-11
726.6917462	-2	-2	-16
727.4605894	-18	-4	-11
728.22944	-3	-1	-10
728.9982976	-3	-6	-14
729.7671621	-10	-7	-17
730.5360334	-9	-3	-16
731.3049113	-7	-6	-13
732.0737955	-15	-1	-13
732.8426859	-8	-1	-12
733.6115823	-3	-1	-14
734.3804845	0	-3	-12
735.1493924	-3	-8	-16
735.9183057	-4	1	-8
736.6872243	1	-4	-10
737.4561479	-3	-2	-7
738.2250765	-4	-16	-20
738.9940098	-6	1	-9
739.7629476	-4	1	-13
740.5318898	-3	-5	-11
741.3008361	-4	-7	-15
742.0697864	-2	0	-13
742.8387405	-1	-8	-11
743.6076982	-8	-6	-11
744.3766593	-13	-7	-11
745.1456237	-8	-6	-9
745.9145912	-3	-1	-11
746.6835615	-9	-7	-13
747.4525345	0	1	-13
748.22151	-5	-11	-13
748.9904878	-15	-4	-16
749.7594678	-5	-2	-14
750.5284498	2	-10	-19
751.2974335	-9	-4	-9
752.0664188	-11	-1	-14
752.8354055	-1	-8	-15
753.6043934	-7	0	-7
754.3733823	-4	-2	-7
755.1423721	-6	-2	-12
755.9113626	-1	2	-8
756.6803535	-8	2	-11
757.4493448	-2	-6	-17
758.2183362	-2	-4	-9
758.9873275	-6	-3	-14
759.7563185	-4	-6	-17
760.5253091	-10	-1	-9
761.2942991	-8	-4	-14
762.0632883	-6	-5	-10
762.8322765	-6	1	1
763.6012635	-5	-5	-12
764.3702491	-9	-6	-12
765.1392333	-14	-11	-17
765.9082157	-6	-1	-16
766.6771961	-5	0	-8
767.4461745	-4	0	-13
768.2151507	0	0	-12
768.9841243	-5	-7	-16
769.7530953	-9	-8	-19
770.5220635	-7	-5	-15
771.2910287	-7	-6	-6
772.0599906	-3	0	85
772.8289492	-5	-2	95
773.5979042	-11	-2	-9
774.3668555	1	5	-4
775.1358028	-7	-1	-12
775.9047461	-5	-2	-13
776.673685	0	-5	-14
777.4426194	1	-7	-10
778.2115492	-8	-6	-20
778.9804741	-2	-11	-12
779.7493939	-9	-6	-10
780.5183086	-7	-6	-10
781.2872178	-1	-5	-21
782.0561215	1	-3	-10
782.8250194	-8	-9	-18
783.5939113	-4	-6	-17
784.3627971	-4	-7	-11
785.1316765	-11	-6	-11
785.9005495	-8	-2	-12
786.6694157	-6	-1	-10
787.4382751	-3	-1	-14
788.2071274	-3	-3	-11
788.9759724	-6	-7	-17
789.7448101	-9	-2	-15
790.5136401	-6	-3	-14
791.2824623	-10	-9	-14
792.0512766	-1	-8	-15
792.8200826	-2	1	-12
793.5888803	-2	-7	-11
794.3576695	-9	3	-17
795.12645	-1	-6	-16
795.8952216	-10	-9	-15
796.663984	-4	-3	-7
797.4327372	-8	-7	-12
798.201481	-2	-7	-8
798.9702151	-7	-5	-8
799.7389394	-12	-2	-5
800.5076537	-6	-3	-19
801.2763578	-12	-9	-12
802.0450515	-12	-5	-12
802.8137347	-2	-1	-15
803.5824071	-9	-3	-6
804.3510686	-3	-1	-10
805.1197189	-5	-4	-11
805.888358	-7	0	-14
806.6569856	-6	-4	-19
807.4256016	-5	-2	-6
808.1942057	0	-2	-14
808.9627977	-3	-1	-15
809.7313776	-6	-1	-11
810.499945	-11	-4	-13
811.2684999	-6	1	-10
812.037042	-7	-5	-12
812.8055712	-8	-8	-19
813.5740872	-4	-3	-9
814.3425899	-11	-5	-11
815.1110791	-10	-8	-10
815.8795546	0	0	-15
816.6480162	-9	-9	-18
817.4164638	1	0	-12
818.1848971	-9	-5	-12
818.953316	-8	0	-12
819.7217203	-4	1	-14
820.4901099	-3	-8	-17
821.2584844	-2	-5	-11
822.0268438	-9	-4	-9
822.7951878	-9	5	-12
823.5635163	-8	-5	-19
824.3318291	-3	-6	-9
825.100126	-5	-4	-10
825.8684069	-11	-2	-11
826.6366714	-7	1	-12
827.4049195	-9	-1	-11
828.173151	-6	1	-10
828.9413657	-9	-2	-13
829.7095633	-2	-2	-14
830.4777438	-13	-8	-19
831.2459069	-6	-5	-10
832.0140525	-9	3	-7
832.7821803	-8	-8	-9
833.5502902	-5	-7	-13
834.318382	-7	0	-8
835.0864555	-6	-5	-11
835.8545106	-1	-2	-21
836.622547	-4	-4	-16
837.3905645	-6	4	-7
838.158563	-6	-7	-17
838.9265423	-7	0	-12
839.6945023	-2	1	-11
840.4624426	-6	-7	-12
841.2303632	-3	-8	-17
841.9982638	-8	-1	-10
842.7661443	-8	-4	-17
843.5340045	-9	-7	-12
844.3018442	-3	-5	-11
845.0696633	-4	-3	-12
845.8374614	-4	-3	-14
846.6052385	-3	0	-10
847.3729944	-9	-7	-12
848.1407289	-4	-3	-15
848.9084417	-9	1	-9
849.6761328	-16	-9	-17
850.4438019	-15	-6	-19
851.2114489	-2	-6	-16
851.9790735	0	-3	-8
852.7466756	-8	-4	-8
853.514255	-5	0	-12
854.2818115	-12	-1	-14
855.0493449	-5	-6	-15
855.8168551	-2	-3	-16
856.5843418	-7	-5	-15
857.3518049	-5	-5	-16
858.1192442	-6	-1	-11
858.8866595	-2	-4	-15
859.6540506	-6	0	-12
860.4214174	-5	-7	-24
861.1887596	-10	-4	-18
861.9560771	-7	-3	-8
862.7233697	-3	-1	-8
863.4906372	-7	-4	-11
864.2578794	-5	-8	-17
865.0250961	-4	-7	-14
865.7922872	-9	-4	-19
866.5594524	-5	-3	-14
867.3265917	-3	-10	-13
868.0937047	-4	-7	-13
868.8607914	-6	4	-12
869.6278514	-8	-5	-16
870.3948848	1	2	-16
871.1618911	-9	-6	-12
871.9288704	-13	-1	-12
872.6958224	-6	-5	-10
873.4627468	-1	-13	-10
874.2296436	-9	-10	-19
874.9965126	-1	-11	-23
875.7633535	-6	-11	-18
876.5301662	-7	-5	-15
877.2969504	-5	3	-8
878.0637061	-1	-10	-20
878.830433	-5	0	-12
879.5971309	-1	-3	-6
880.3637997	-1	-1	-9
881.1304391	-4	-3	-12
881.8970491	1	2	-5
882.6636293	-8	-8	-10
883.4301797	-2	0	-11
884.1967	-5	-3	-12
884.96319	-4	-4	-14
885.7296496	-3	1	-11
886.4960786	-7	8	-9
887.2624768	-1	-4	-9
888.028844	-3	-2	-10
888.7951801	-8	-4	-9
889.5614847	-5	-6	-8
890.3277579	-7	3	-4
891.0939993	-2	-8	-22
891.8602088	-1	-6	-19
892.6263862	-3	-4	-11
893.3925314	-3	-3	-8
894.1586441	-12	-9	-18
894.9247241	-13	-6	-14
895.6907713	-12	-10	-14
896.4567855	-5	-7	-10
897.2227666	-11	-1	-8
897.9887142	-9	-3	-12
898.7546283	-6	-2	-9
899.5205086	-1	-6	-15
900.286355	-2	-7	-13
901.0521673	-9	1	-12
901.8179453	-4	-3	-16
902.5836888	-7	-5	-14
903.3493976	-4	0	-11
904.1150716	-6	-6	-15
904.8807105	-4	1	-14
905.6463143	-3	-2	-9
906.4118826	-6	-7	-18
907.1774153	-6	4	-3
907.9429123	-1	-1	-10
908.7083733	-5	-8	-13
909.4737982	1	4	-11
910.2391867	-4	-14	-19
911.0045388	-7	-2	-13
911.7698541	-3	-11	-15
912.5351326	-13	5	-15
913.300374	-9	-7	-13
914.0655782	-7	-7	-16
914.8307449	-7	6	-10
915.5958741	-7	-7	-10
916.3609654	-6	-3	-20
917.1260188	-7	-2	-14
917.891034	-6	-7	-11
918.6560108	-2	-3	-15
919.4209492	-4	-2	-15
920.1858488	-1	-6	-10
920.9507095	-3	-8	-15
921.7155311	-9	-2	-10
922.4803135	-7	-2	-9
923.2450564	-2	-3	-8
924.0097596	-4	-2	-10
924.7744231	-7	-2	-14
925.5390465	-9	-6	-13
926.3036298	-9	0	-10
927.0681727	-3	-5	-10
927.832675	-6	-7	-18
928.5971366	-17	-9	-14
929.3615572	-12	-6	-14
930.1259368	-7	-7	-13
930.8902751	-9	-3	-14
931.6545719	-12	1	-12
932.418827	3	-12	-13
933.1830403	-2	-5	-13
933.9472115	-8	-1	-16
934.7113406	-2	-12	-20
935.4754272	-8	-4	-10
936.2394713	-7	-1	-13
937.0034726	-7	-7	-18
937.767431	-5	2	0
938.5313462	-3	-6	-12
939.2952181	-5	-3	-9
940.0590465	-1	-6	-15
940.8228312	1	-2	-4
941.5865721	-6	-8	-14
942.3502689	-2	-2	-11
943.1139214	2	-2	-21
943.8775296	-14	1	-12
944.6410931	-3	-5	-13
945.4046119	0	-3	-15
946.1680857	0	-1	-10
946.9315143	-7	-1	-15
947.6948976	-5	1	-11
948.4582353	-7	7	-5
949.2215274	-9	-5	-13
949.9847736	-3	-7	-17
950.7479736	-11	-10	-14
951.5111275	-6	-5	-12
952.2742348	0	-6	-10
953.0372956	-8	-4	-15
953.8003095	-8	-7	-16
954.5632765	-6	3	-8
955.3261962	-12	-3	-14
956.0890686	-14	-6	-9
956.8518934	-4	-5	-16
957.6146706	-5	-5	-11
958.3773998	-2	-6	-17
959.1400808	-8	-4	-16
959.9027137	-7	0	-13
960.665298	-8	4	-12
961.4278337	-1	-5	-11
962.1903205	-4	-2	-14
962.9527584	-5	-1	-8
963.715147	-4	-6	-11
964.4774862	-11	-7	-14
965.2397759	-3	-10	-12
966.0020158	-8	-11	-22
966.7642057	-5	-8	-15
967.5263456	-2	-1	-10
968.2884351	-10	-1	-10
969.0504741	-6	-2	-11
969.8124625	-3	-5	-13
970.5744	-12	-11	-17
971.3362864	-9	2	-12
