# Supplementary material for: SiPM-based optical sensing system for GIS partial discharge detection
Source: PLoS One. 2026 May 14;21(5):e0349200. doi: 10.1371/journal.pone.0349200 (PMC13175487; doi:10.1371/journal.pone.0349200)
Supplement: S1 Data — (ZIP) [file pone.0349200.s001.zip › data/Figure 2.csv]

wavelength	60pC	180pC	450pC
197.9832001	4	5	22
198.7012405	3	7	19
199.4194179	9	16	16
200.1377318	12	10	12
200.8561823	22	0	17
201.5747691	13	1	22
202.2934919	16	5	15
203.0123507	11	5	6
203.7313453	6	10	15
204.4504754	15	-4	17
205.1697409	9	-1	20
205.8891416	5	-1	13
206.6086773	5	0	13
207.3283478	9	12	14
208.048153	7	2	13
208.7680926	4	4	11
209.4881665	2	4	18
210.2083744	11	4	18
210.9287163	6	7	23
211.6491919	7	6	10
212.3698011	4	0	17
213.0905436	0	15	15
213.8114192	21	5	11
214.5324279	8	-1	19
215.2535693	12	-1	10
215.9748434	8	2	14
216.6962499	12	16	11
217.4177887	11	4	11
218.1394595	10	1	14
218.8612622	15	4	11
219.5831966	8	7	10
220.3052625	4	11	4
221.0274597	9	4	18
221.7497881	4	3	14
222.4722474	15	3	25
223.1948375	11	4	26
223.9175583	4	0	16
224.6404094	0	-2	5
225.3633907	5	3	13
226.0865021	8	6	21
226.8097433	4	1	11
227.5331143	16	9	8
228.2566147	9	3	10
228.9802444	12	4	12
229.7040032	5	12	18
230.427891	10	5	13
231.1519075	5	1	24
231.8760526	9	11	16
232.600326	2	12	14
233.3247277	8	0	14
234.0492574	8	9	11
234.7739149	13	3	14
235.4987001	8	2	12
236.2236127	6	1	18
236.9486526	7	3	15
237.6738196	14	5	14
238.3991135	10	6	12
239.1245342	3	-2	18
239.8500814	-1	4	10
240.5757549	3	8	8
241.3015546	6	2	19
242.0274804	2	7	9
242.7535319	16	-1	7
243.479709	10	5	15
244.2060116	2	10	16
244.9324395	7	7	9
245.6589924	4	0	6
246.3856702	13	9	16
247.1124727	9	6	15
247.8393997	1	-5	9
248.5664511	5	-5	14
249.2936266	5	3	17
250.0209261	7	-4	11
250.7483494	-2	-2	12
251.4758962	0	9	13
252.2035665	12	0	16
252.93136	9	0	10
253.6592766	2	8	7
254.387316	0	0	8
255.1154781	9	-7	19
255.8437627	10	6	11
256.5721696	6	0	5
257.3006987	3	2	2
258.0293497	3	5	18
258.7581224	6	3	14
259.4870167	4	-9	13
260.2160324	2	5	16
260.9451693	15	7	12
261.6744273	5	6	10
262.4038061	2	2	16
263.1333055	6	7	7
263.8629254	3	3	12
264.5926656	9	9	14
265.3225259	-2	2	-2
266.0525061	12	6	15
266.782606	15	9	14
267.5128255	7	2	6
268.2431644	-4	11	12
268.9736224	0	5	9
269.7041995	7	2	12
270.4348954	9	5	10
271.1657098	5	-1	16
271.8966428	7	13	10
272.627694	-6	9	8
273.3588633	12	6	17
274.0901504	9	0	13
274.8215553	12	-3	14
275.5530777	4	3	7
276.2847175	6	9	11
277.0164744	6	2	12
277.7483483	11	-3	11
278.480339	-3	1	15
279.2124463	13	7	15
279.94467	2	8	8
280.6770099	7	3	10
281.4094659	1	12	11
282.1420378	-3	6	9
282.8747253	9	10	11
283.6075284	5	-4	5
284.3404468	12	4	23
285.0734803	8	13	13
285.8066287	10	-2	12
286.539892	8	10	9
287.2732698	16	-6	7
288.006762	5	4	6
288.7403684	13	3	10
289.4740889	3	-5	4
290.2079231	-8	6	11
290.9418711	8	1	10
291.6759325	5	0	10
292.4101073	6	2	8
293.1443951	8	3	10
293.8787959	0	9	14
294.6133094	7	9	14
295.3479355	9	7	21
296.0826739	0	8	9
296.8175245	11	12	17
297.5524872	3	9	7
298.2875616	15	4	10
299.0227477	11	5	22
299.7580452	12	10	7
300.4934541	3	5	7
301.228974	6	11	11
301.9646048	4	-4	17
302.7003463	6	-5	14
303.4361983	-2	9	15
304.1721607	11	4	13
304.9082333	8	1	10
305.6444159	10	12	18
306.3807082	8	0	22
307.1171102	6	0	14
307.8536216	16	8	10
308.5902422	6	-4	10
309.3269719	-2	0	15
310.0638105	6	0	15
310.8007577	8	18	12
311.5378135	6	5	22
312.2749776	8	17	35
313.0122499	16	15	29
313.7496301	16	13	35
314.487118	12	25	36
315.2247136	14	21	37
315.9624166	12	15	35
316.7002267	27	17	32
317.438144	3	7	16
318.176168	19	3	9
318.9142988	13	-2	13
319.652536	2	-9	18
320.3908795	1	3	3
321.1293292	9	-4	12
321.8678848	10	-2	16
322.6065461	5	4	15
323.345313	-7	4	7
324.0841853	4	3	7
324.8231627	4	8	14
325.5622452	1	13	10
326.3014325	14	-4	7
327.0407245	6	3	8
327.7801209	16	12	10
328.5196216	-2	-5	12
329.2592264	13	13	9
329.9989351	1	10	11
330.7387475	-2	4	17
331.4786634	13	10	10
332.2186827	9	6	11
332.9588052	5	19	22
333.6990307	17	10	32
334.439359	27	33	47
335.1797899	37	43	58
335.9203232	43	50	72
336.6609588	38	42	70
337.4016964	33	26	57
338.142536	25	20	35
338.8834772	4	9	19
339.62452	7	2	18
340.3656641	12	2	22
341.1069093	7	10	22
341.8482555	3	3	13
342.5897025	6	6	8
343.33125	8	3	13
344.072898	14	-3	14
344.8146462	1	1	12
345.5564945	-2	1	9
346.2984426	-4	7	14
347.0404904	7	-5	11
347.7826377	10	7	12
348.5248843	5	7	14
349.26723	6	-1	15
350.0096746	8	6	17
350.752218	5	-7	-23
351.49486	9	9	20
352.2376004	20	12	25
352.9804389	12	12	37
353.7233755	21	17	30
354.46641	23	20	37
355.209542	17	19	33
355.9527716	29	26	54
356.6960984	29	32	52
357.4395223	22	33	48
358.1830432	16	21	38
358.9266607	9	15	33
359.6703748	7	4	8
360.4141853	10	9	13
361.158092	11	4	15
361.9020946	12	8	15
362.6461931	8	-1	19
363.3903872	1	3	6
364.1346767	2	-2	6
364.8790615	-4	6	13
365.6235414	7	6	15
366.3681162	5	8	15
367.1127856	18	11	8
367.8575496	4	8	9
368.602408	4	5	11
369.3473604	2	2	8
370.0924069	2	9	13
370.8375471	14	14	21
371.582781	8	7	13
372.3281082	19	1	22
373.0735287	9	14	15
373.8190423	-3	7	28
374.5646487	24	16	20
375.3103478	22	15	20
376.0561394	9	6	18
376.8020233	19	17	20
377.5479993	3	5	8
378.2940673	15	12	28
379.0402271	25	12	23
379.7864784	13	14	35
380.5328211	17	12	28
381.279255	9	14	18
382.02578	7	11	14
382.7723958	9	1	8
383.5191022	11	0	9
384.2658992	1	6	9
385.0127864	-5	2	3
385.7597637	5	5	14
386.506831	-4	-2	13
387.253988	4	3	12
388.0012345	-5	5	23
388.7485704	8	-1	138
389.4959955	4	5	192
390.2435096	-3	3	62
390.9911125	3	4	28
391.7388041	3	12	16
392.4865841	5	8	18
393.2344523	7	-1	17
393.9824087	6	9	10
394.7304529	8	1	16
395.4785849	7	3	13
396.2268044	5	5	13
396.9751112	8	8	7
397.7235052	7	8	27
398.4719862	10	15	16
399.2205539	6	13	11
399.9692083	15	2	16
400.7179491	12	7	9
401.4667761	-2	7	15
402.2156892	8	8	8
402.9646882	10	1	14
403.7137729	-1	8	13
404.462943	17	8	18
405.2121985	9	8	21
405.9615391	15	-3	17
406.7109647	14	13	8
407.4604751	1	-7	11
408.21007	3	-8	9
408.9597493	1	2	6
409.7095129	-6	-2	12
410.4593605	8	-2	18
411.2092919	5	-2	6
411.959307	9	-2	18
412.7094056	9	8	15
413.4595874	12	-6	14
414.2098524	9	8	8
414.9602003	3	1	8
415.710631	8	8	11
416.4611442	7	-1	14
417.2117398	7	-3	18
417.9624176	9	3	14
418.7131774	1	3	10
419.464019	11	4	10
420.2149423	8	6	12
420.965947	4	1	10
421.717033	2	1	3
422.4682001	2	0	7
423.2194481	-5	9	8
423.9707768	7	-2	11
424.722186	-1	10	6
425.4736756	7	9	20
426.2252454	7	10	18
426.9768951	4	-1	13
427.7286247	8	6	8
428.4804339	11	0	14
429.2323225	4	1	9
429.9842903	7	9	9
430.7363372	2	0	9
431.488463	11	7	13
432.2406675	3	3	8
432.9929505	8	-4	19
433.7453118	4	0	15
434.4977513	5	4	18
435.2502687	9	2	3
436.0028639	3	1	11
436.7555367	16	-9	6
437.5082869	1	4	8
438.2611143	7	2	10
439.0140188	4	1	6
439.7670001	0	6	13
440.5200581	4	-4	7
441.2731926	8	-6	8
442.0264034	-6	0	14
442.7796903	11	-7	12
443.5330532	-2	0	10
444.2864918	5	-2	17
445.0400059	7	0	1
445.7935955	8	2	9
446.5472602	1	-5	11
447.301	-4	-3	12
448.0548146	12	5	6
448.8087038	6	6	10
449.5626675	10	7	12
450.3167055	-1	0	16
451.0708176	-6	-3	5
451.8250036	14	0	19
452.5792633	6	4	6
453.3335965	0	2	8
454.0880031	10	-1	12
454.8424829	5	-5	5
455.5970357	2	0	-1
456.3516613	4	11	8
457.1063595	7	4	12
457.8611302	9	-1	16
458.6159731	5	4	13
459.3708881	0	9	12
460.1258749	12	-5	12
460.8809335	-1	0	9
461.6360636	-12	-1	6
462.391265	2	-2	6
463.1465376	9	4	3
463.9018811	6	10	4
464.6572955	6	-4	13
465.4127804	11	5	8
466.1683357	-2	9	10
466.9239613	1	-2	9
467.6796569	9	0	5
468.4354224	9	-1	13
469.1912576	7	-1	7
469.9471622	-3	2	5
470.7031362	-2	-3	11
471.4591793	22	4	3
472.2152913	5	1	7
472.9714721	-2	9	8
473.7277214	-4	6	5
474.4840392	-1	2	8
475.2404251	0	8	1
475.9968791	9	-2	-2
476.753401	11	2	14
477.5099904	-1	-2	7
478.2666474	11	-3	10
479.0233716	1	11	3
479.7801629	12	-4	17
480.5370212	-3	-1	7
481.2939462	1	-3	11
482.0509377	3	6	19
482.8079956	3	-8	16
483.5651197	7	4	4
484.3223098	-8	2	8
485.0795657	3	7	8
485.8368872	2	-5	5
486.5942742	-2	-2	1
487.3517264	1	2	3
488.1092437	8	2	8
488.8668259	3	1	-1
489.6244728	9	-1	6
490.3821843	5	2	8
491.1399601	-3	1	20
491.8978	13	9	21
492.6557039	16	15	6
493.4136716	-5	-6	2
494.1717029	-1	1	3
494.9297977	3	5	13
495.6879556	1	1	18
496.4461766	8	-3	0
497.2044605	-5	-1	9
497.9628071	5	-6	4
498.7212162	-4	7	5
499.4796876	-2	5	5
500.2382211	11	4	5
500.9968166	6	-3	12
501.7554738	8	4	10
502.5141927	13	1	2
503.2729729	5	-1	6
504.0318143	5	12	4
504.7907168	3	-7	14
505.5496801	1	4	7
506.3087041	7	12	7
507.0677885	4	5	5
507.8269332	1	4	5
508.5861381	4	-2	2
509.3454029	9	8	12
510.1047274	1	3	4
510.8641115	10	5	11
511.6235549	3	6	7
512.3830575	6	8	10
513.1426192	2	5	4
513.9022396	9	-1	2
514.6619187	3	13	3
515.4216563	6	1	7
516.1814521	-1	-1	7
516.941306	7	4	11
517.7012178	8	5	2
518.4611873	7	-1	13
519.2212144	-4	0	3
519.9812988	7	4	6
520.7414403	0	-5	7
521.5016389	3	6	4
522.2618942	5	1	12
523.0222062	3	0	7
523.7825746	-1	-3	5
524.5429992	7	-1	13
525.3034799	1	3	3
526.0640164	-12	5	12
526.8246087	2	1	5
527.5852565	2	-2	1
528.3459595	9	6	6
529.1067178	-1	2	8
529.867531	2	6	9
530.6283989	6	7	13
531.3893215	4	7	5
532.1502984	6	-4	11
532.9113296	6	8	7
533.6724148	3	4	5
534.4335538	2	-4	12
535.1947466	13	-1	7
535.9559928	12	-4	5
536.7172923	0	10	11
537.4786449	6	-3	1
538.2400505	-2	-2	8
539.0015088	-1	-1	0
539.7630196	5	2	6
540.5245829	1	2	7
541.2861983	7	1	3
542.0478658	-3	-2	7
542.8095851	4	6	7
543.571356	15	3	5
544.3331784	1	-5	-1
545.095052	5	-1	7
545.8569768	8	5	10
546.6189524	5	-1	7
547.3809788	-1	0	12
548.1430558	7	-6	12
548.905183	6	4	11
549.6673605	9	-1	10
550.4295879	0	15	7
551.1918652	1	8	13
551.954192	6	-4	15
552.7165683	-5	3	8
553.4789939	9	0	7
554.2414685	7	7	11
555.003992	4	7	12
555.7665642	14	6	12
556.5291849	-6	0	0
557.2918539	3	-5	5
558.0545711	-8	-4	9
558.8173363	5	-10	12
559.5801492	2	9	2
560.3430097	5	4	11
561.1059176	-1	1	8
561.8688728	4	-8	12
562.631875	3	12	5
563.3949241	14	-1	10
564.1580198	8	-1	4
564.921162	9	2	6
565.6843506	0	2	2
566.4475852	-2	6	10
567.2108658	-1	-3	12
567.9741922	0	-5	-3
568.7375641	-4	7	-2
569.5009814	2	6	9
570.2644439	-5	-6	16
571.0279515	0	4	31
571.7915038	0	14	10
572.5551009	8	5	11
573.3187423	2	4	11
574.0824281	-2	0	9
574.846158	3	-1	7
575.6099317	2	5	3
576.3737492	-1	-1	5
577.1376103	8	-2	10
577.9015147	5	-6	6
578.6654623	2	-4	0
579.4294529	8	9	5
580.1934863	-1	-1	1
580.9575623	0	3	10
581.7216808	7	4	9
582.4858415	14	1	12
583.2500443	-3	2	6
584.014289	1	4	0
584.7785754	-5	2	6
585.5429033	3	-1	11
586.3072726	6	2	13
587.071683	11	3	5
587.8361343	-2	5	3
588.6006265	3	14	7
589.3651593	7	2	6
590.1297325	-5	5	11
590.8943459	-3	0	17
591.6589993	6	2	3
592.4236927	3	-2	2
593.1884257	0	7	9
593.9531982	2	-8	6
594.71801	3	2	10
595.482861	-2	-2	15
596.2477509	-2	4	2
597.0126795	1	2	6
597.7776468	7	2	1
598.5426524	5	-5	9
599.3076962	-2	0	1
600.0727781	1	4	7
600.8378978	-2	-1	14
601.6030552	5	0	10
602.36825	2	8	2
603.1334822	10	-4	8
603.8987514	-2	6	12
604.6640575	-1	-4	9
605.4294004	1	0	10
606.1947799	2	0	19
606.9601957	3	-5	10
607.7256477	7	-10	21
608.4911357	7	8	1
609.2566595	9	-2	15
610.022219	6	8	10
610.7878138	-4	-4	10
611.553444	0	-2	16
612.3191093	-2	6	10
613.0848094	-1	7	3
613.8505442	2	3	8
614.6163136	4	-6	8
615.3821174	1	0	11
616.1479552	-8	3	10
616.9138271	2	-1	7
617.6797328	0	0	4
618.445672	-4	0	3
619.2116447	1	1	8
619.9776506	8	10	-3
620.7436896	-1	2	12
621.5097615	1	4	13
622.275866	1	-2	7
623.0420031	12	5	5
623.8081725	7	8	13
624.574374	1	5	0
625.3406074	7	1	11
626.1068727	3	9	5
626.8731695	10	13	6
627.6394977	-1	3	16
628.4058571	5	3	11
629.1722476	4	6	6
629.9386689	-3	8	4
630.7051209	1	9	7
631.4716033	1	7	1
632.2381161	-12	0	10
633.0046589	4	-6	16
633.7712317	1	9	14
634.5378343	16	8	15
635.3044664	10	-1	9
636.0711278	-6	2	4
636.8378185	5	-4	3
637.6045382	8	6	4
638.3712867	19	-3	18
639.1380638	3	5	0
639.9048694	1	5	9
640.6717032	0	2	9
641.4385652	3	3	8
642.205455	-1	-2	8
642.9723726	2	10	13
643.7393177	3	8	7
644.5062902	2	6	9
645.2732898	11	8	7
646.0403164	6	6	12
646.8073698	-1	3	8
647.5744498	13	-1	13
648.3415563	-4	-1	13
649.108689	2	-2	6
649.8758478	3	-5	3
650.6430324	6	6	17
651.4102428	-4	-1	16
652.1774786	0	12	7
652.9447398	1	6	7
653.7120261	2	0	2
654.4793374	-2	4	14
655.2466735	-4	4	9
656.0140341	4	5	-1
656.7814192	-3	0	11
657.5488284	-1	3	8
658.3162618	-3	-1	3
659.0837189	-4	1	7
659.8511998	3	10	9
660.6187041	6	-1	9
661.3862317	-8	9	12
662.1537825	0	3	9
662.9213562	0	10	12
663.6889526	-3	9	7
664.4565716	2	3	7
665.224213	10	15	10
665.9918766	-1	3	6
666.7595622	5	10	3
667.5272696	10	-1	8
668.2949987	3	-6	3
669.0627492	1	1	9
669.8305211	2	0	15
670.598314	11	0	16
671.3661278	3	1	1
672.1339623	0	-3	3
672.9018174	-3	5	10
673.6696929	7	2	3
674.4375885	6	6	7
675.2055041	8	10	9
675.9734395	11	-1	8
676.7413946	2	4	6
677.5093691	-3	8	8
678.2773628	-1	3	5
679.0453756	9	1	8
679.8134073	8	-1	8
680.5814577	6	6	10
681.3495266	-8	-1	6
682.1176139	10	7	14
682.8857193	-2	3	5
683.6538426	2	-1	16
684.4219838	9	-1	15
685.1901425	7	7	14
685.9583187	-4	4	16
686.7265121	4	3	2
687.4947225	0	0	4
688.2629498	5	-2	5
689.0311938	9	4	3
689.7994542	5	-1	12
690.567731	-1	10	7
691.3360239	3	-4	12
692.1043327	2	-3	17
692.8726573	5	-1	9
693.6409975	-1	5	1
694.4093531	5	3	6
695.1777239	4	7	1
695.9461096	11	13	18
696.7145103	1	7	8
697.4829256	4	1	9
698.2513553	8	7	14
699.0197993	-3	-4	7
699.7882575	1	4	12
700.5567295	10	2	13
701.3252153	9	-3	9
702.0937147	-3	6	9
702.8622274	2	-1	4
703.6307532	3	5	14
704.3992921	1	2	0
705.1678438	7	6	3
705.9364081	4	9	17
706.7049849	0	1	4
707.4735739	2	2	9
708.242175	7	-2	11
709.010788	3	-7	8
709.7794128	-4	3	7
710.548049	7	5	11
711.3166966	7	1	6
712.0853553	8	4	14
712.854025	11	3	8
713.6227055	4	-3	2
714.3913966	7	3	6
715.1600981	4	11	9
715.9288099	3	-5	12
716.6975317	3	-5	4
717.4662633	5	2	6
718.2350047	4	13	8
719.0037556	-2	9	11
719.7725157	-8	-8	2
720.5412851	2	-4	0
721.3100633	-8	6	11
722.0788503	2	5	2
722.8476459	-1	6	7
723.6164499	9	2	7
724.3852622	7	8	3
725.1540824	-6	1	10
725.9229105	4	4	4
726.6917462	6	-1	-2
727.4605894	0	2	12
728.22944	3	0	8
728.9982976	2	5	16
729.7671621	9	0	4
730.5360334	1	-6	7
731.3049113	3	-1	6
732.0737955	6	-1	14
732.8426859	9	5	5
733.6115823	-3	0	10
734.3804845	5	-1	13
735.1493924	-1	5	10
735.9183057	5	-1	4
736.6872243	12	5	9
737.4561479	4	-4	10
738.2250765	4	6	13
738.9940098	15	8	14
739.7629476	4	2	5
740.5318898	7	6	16
741.3008361	1	10	5
742.0697864	6	5	14
742.8387405	4	18	20
743.6076982	5	8	9
744.3766593	1	-2	11
745.1456237	0	6	10
745.9145912	-4	-1	3
746.6835615	-3	4	4
747.4525345	4	0	13
748.22151	5	7	12
748.9904878	1	7	8
749.7594678	5	2	7
750.5284498	11	10	2
751.2974335	13	9	9
752.0664188	-9	0	12
752.8354055	8	7	9
753.6043934	2	-4	13
754.3733823	5	4	0
755.1423721	6	1	7
755.9113626	13	1	17
756.6803535	-1	1	11
757.4493448	-2	8	3
758.2183362	5	-2	9
758.9873275	-1	-1	15
759.7563185	11	0	3
760.5253091	-3	1	1
761.2942991	0	0	12
762.0632883	3	8	12
762.8322765	5	1	5
763.6012635	3	6	6
764.3702491	9	5	6
765.1392333	8	5	12
765.9082157	-4	4	17
766.6771961	-3	12	9
767.4461745	-4	7	17
768.2151507	-4	0	11
768.9841243	2	-6	0
769.7530953	-3	-4	18
770.5220635	-3	-6	11
771.2910287	1	-1	16
772.0599906	-1	-7	7
772.8289492	2	5	15
773.5979042	9	11	17
774.3668555	10	1	5
775.1358028	3	-4	6
775.9047461	1	4	5
776.673685	8	7	7
777.4426194	1	-1	7
778.2115492	14	0	2
778.9804741	345	7	9
779.7493939	232	4	3
780.5183086	23	2	11
781.2872178	3	3	15
782.0561215	2	2	6
782.8250194	-2	6	-2
783.5939113	6	1	12
784.3627971	6	3	11
785.1316765	10	10	11
785.9005495	3	5	10
786.6694157	13	1	3
787.4382751	9	8	3
788.2071274	9	10	21
788.9759724	0	-4	8
789.7448101	-3	3	3
790.5136401	9	-2	9
791.2824623	1	-2	11
792.0512766	5	2	2
792.8200826	5	-4	4
793.5888803	8	2	15
794.3576695	0	4	13
795.12645	4	7	7
795.8952216	0	0	5
796.663984	-3	1	12
797.4327372	-2	6	8
798.201481	4	2	2
798.9702151	3	-2	13
799.7389394	12	2	12
800.5076537	8	3	19
801.2763578	6	-6	1
802.0450515	11	-8	5
802.8137347	0	6	6
803.5824071	12	6	9
804.3510686	1	3	2
805.1197189	6	2	12
805.888358	7	7	13
806.6569856	7	-1	13
807.4256016	6	2	7
808.1942057	-3	7	6
808.9627977	5	1	13
809.7313776	4	11	11
810.499945	5	-6	2
811.2684999	3	1	2
812.037042	4	1	10
812.8055712	2	-5	13
813.5740872	5	-14	0
814.3425899	-2	-3	6
815.1110791	0	-9	9
815.8795546	-2	3	12
816.6480162	-1	-2	10
817.4164638	-2	10	5
818.1848971	2	-3	7
818.953316	11	-1	-3
819.7217203	3	5	17
820.4901099	7	-1	17
821.2584844	-4	7	2
822.0268438	5	1	19
822.7951878	10	0	5
823.5635163	3	-3	8
824.3318291	14	5	16
825.100126	10	0	13
825.8684069	7	12	13
826.6366714	9	2	10
827.4049195	1	3	4
828.173151	14	8	5
828.9413657	-1	-1	6
829.7095633	4	7	15
830.4777438	6	-5	1
831.2459069	6	7	9
832.0140525	1	-3	15
832.7821803	10	6	7
833.5502902	-2	5	5
834.318382	2	-3	10
835.0864555	10	-9	6
835.8545106	3	6	11
836.622547	8	7	14
837.3905645	1	0	9
838.158563	-4	6	10
838.9265423	2	7	11
839.6945023	-5	1	11
840.4624426	4	-2	9
841.2303632	15	3	8
841.9982638	4	7	8
842.7661443	1	5	2
843.5340045	8	-3	16
844.3018442	-3	4	5
845.0696633	10	3	10
845.8374614	-1	6	15
846.6052385	7	10	9
847.3729944	12	2	11
848.1407289	-6	7	7
848.9084417	6	3	5
849.6761328	0	10	5
850.4438019	-3	-3	9
851.2114489	11	4	19
851.9790735	0	5	6
852.7466756	7	-2	16
853.514255	78	-6	13
854.2818115	16	-8	14
855.0493449	-8	1	6
855.8168551	-1	-1	5
856.5843418	4	12	2
857.3518049	0	10	6
858.1192442	2	2	8
858.8866595	3	1	11
859.6540506	6	9	8
860.4214174	8	7	6
861.1887596	-1	5	15
861.9560771	2	2	7
862.7233697	9	-5	5
863.4906372	0	1	16
864.2578794	2	8	13
865.0250961	-3	4	14
865.7922872	-2	4	12
866.5594524	-3	1	9
867.3265917	7	-1	7
868.0937047	3	11	9
868.8607914	4	1	11
869.6278514	6	4	14
870.3948848	6	-6	9
871.1618911	5	4	4
871.9288704	3	2	12
872.6958224	3	2	9
873.4627468	3	4	17
874.2296436	5	8	9
874.9965126	1	5	18
875.7633535	12	8	11
876.5301662	1	4	12
877.2969504	-7	-4	10
878.0637061	-3	0	10
878.830433	-4	-2	13
879.5971309	-7	6	9
880.3637997	5	5	9
881.1304391	2	3	8
881.8970491	4	0	1
882.6636293	3	-1	4
883.4301797	11	-8	22
884.1967	2	8	11
884.96319	13	3	6
885.7296496	10	9	10
886.4960786	4	4	5
887.2624768	-4	-7	-8
888.028844	6	4	6
888.7951801	2	-1	7
889.5614847	5	1	9
890.3277579	-4	-6	17
891.0939993	7	-5	13
891.8602088	7	-4	16
892.6263862	3	1	8
893.3925314	12	7	8
894.1586441	9	2	11
894.9247241	1	6	7
895.6907713	3	3	7
896.4567855	-2	6	8
897.2227666	4	5	2
897.9887142	3	-5	6
898.7546283	4	1	4
899.5205086	-2	2	8
900.286355	7	2	14
901.0521673	-3	7	10
901.8179453	20	9	8
902.5836888	-1	-6	11
903.3493976	2	5	13
904.1150716	14	2	5
904.8807105	15	-8	16
905.6463143	7	-3	7
906.4118826	11	-5	12
907.1774153	2	4	11
907.9429123	10	9	11
908.7083733	18	-11	11
909.4737982	3	-4	7
910.2391867	4	-5	6
911.0045388	-4	3	9
911.7698541	4	1	9
912.5351326	1	-1	4
913.300374	3	2	11
914.0655782	4	4	13
914.8307449	7	-1	22
915.5958741	2	-6	10
916.3609654	8	2	4
917.1260188	9	9	8
917.891034	2	8	4
918.6560108	-7	-1	11
919.4209492	2	-1	2
920.1858488	3	-7	5
920.9507095	1	4	4
921.7155311	6	-3	12
922.4803135	4	-6	3
923.2450564	6	0	1
924.0097596	3	4	0
924.7744231	1	-2	2
925.5390465	1	-6	9
926.3036298	-3	1	6
927.0681727	2	5	1
927.832675	1	0	1
928.5971366	6	6	7
929.3615572	4	2	2
930.1259368	3	-3	8
930.8902751	12	5	11
931.6545719	6	-1	6
932.418827	3	14	11
933.1830403	2	-2	7
933.9472115	0	1	2
934.7113406	14	10	12
935.4754272	7	-1	10
936.2394713	10	7	12
937.0034726	11	14	6
937.767431	-4	-4	5
938.5313462	1	0	9
939.2952181	-2	5	16
940.0590465	10	-2	3
940.8228312	3	1	11
941.5865721	4	5	1
942.3502689	7	9	4
943.1139214	6	3	1
943.8775296	14	-3	16
944.6410931	5	6	91
945.4046119	4	-4	29
946.1680857	-3	1	4
946.9315143	1	3	9
947.6948976	8	5	9
948.4582353	8	14	1
949.2215274	9	0	11
949.9847736	2	0	16
950.7479736	-1	3	7
951.5111275	-2	7	9
952.2742348	4	9	16
953.0372956	0	-1	2
953.8003095	6	7	4
954.5632765	5	2	10
955.3261962	8	0	10
956.0890686	3	5	1
956.8518934	6	7	12
957.6146706	4	5	11
958.3773998	-4	13	9
959.1400808	-4	13	11
959.9027137	-9	87	3
960.665298	9	137	12
961.4278337	2	5	14
962.1903205	-3	4	9
962.9527584	4	-3	-2
963.715147	-4	0	5
964.4774862	3	4	-4
965.2397759	-1	2	5
966.0020158	-5	6	4
966.7642057	5	76	5
967.5263456	0	7	6
968.2884351	1	-4	0
969.0504741	-1	-3	-2
969.8124625	-2	8	10
970.5744	11	1	7
971.3362864	0	2	4
