# Supplementary material for: SiPM-based optical sensing system for GIS partial discharge detection
Source: PLoS One. 2026 May 14;21(5):e0349200. doi: 10.1371/journal.pone.0349200 (PMC13175487; doi:10.1371/journal.pone.0349200)
Supplement: S1 Data — (ZIP) [file pone.0349200.s001.zip › data/Figure 4.csv]

wavelength	25��	40��
197.9832001	-10	18
198.7012405	-15	22
199.4194179	-14	32
200.1377318	-14	26
200.8561823	-4	26
201.5747691	-11	20
202.2934919	-12	24
203.0123507	-8	20
203.7313453	-13	19
204.4504754	-14	26
205.1697409	-14	22
205.8891416	-12	21
206.6086773	-8	18
207.3283478	-10	29
208.048153	-6	20
208.7680926	-15	13
209.4881665	-16	26
210.2083744	-13	28
210.9287163	-18	19
211.6491919	-8	27
212.3698011	-12	24
213.0905436	-13	14
213.8114192	0	27
214.5324279	-10	16
215.2535693	-16	19
215.9748434	-4	18
216.6962499	-12	25
217.4177887	-10	18
218.1394595	-14	26
218.8612622	-12	17
219.5831966	-15	21
220.3052625	-16	31
221.0274597	-8	22
221.7497881	-12	23
222.4722474	-18	25
223.1948375	-11	21
223.9175583	-15	21
224.6404094	-7	19
225.3633907	-12	10
226.0865021	-10	28
226.8097433	-11	12
227.5331143	-14	20
228.2566147	-5	26
228.9802444	-15	27
229.7040032	-13	17
230.427891	-9	22
231.1519075	-9	21
231.8760526	-5	11
232.600326	-11	24
233.3247277	-9	16
234.0492574	-7	27
234.7739149	-15	16
235.4987001	-10	17
236.2236127	-8	19
236.9486526	-8	22
237.6738196	-8	21
238.3991135	-7	26
239.1245342	-13	17
239.8500814	-16	12
240.5757549	-18	24
241.3015546	-14	18
242.0274804	-10	19
242.7535319	-18	18
243.479709	-13	24
244.2060116	-8	18
244.9324395	-11	21
245.6589924	-15	19
246.3856702	-9	15
247.1124727	-11	17
247.8393997	-12	17
248.5664511	-13	23
249.2936266	-10	23
250.0209261	-16	22
250.7483494	-7	23
251.4758962	-12	24
252.2035665	-7	22
252.93136	-10	21
253.6592766	-12	19
254.387316	-5	16
255.1154781	-13	16
255.8437627	-11	14
256.5721696	-12	18
257.3006987	-17	24
258.0293497	-7	19
258.7581224	-13	15
259.4870167	-5	18
260.2160324	-11	21
260.9451693	-14	21
261.6744273	-5	22
262.4038061	-15	18
263.1333055	-9	18
263.8629254	-11	14
264.5926656	-13	24
265.3225259	-16	25
266.0525061	-10	24
266.782606	-16	17
267.5128255	-12	13
268.2431644	-13	21
268.9736224	-12	16
269.7041995	-12	19
270.4348954	-11	21
271.1657098	-3	15
271.8966428	-11	21
272.627694	-9	27
273.3588633	-10	19
274.0901504	-13	20
274.8215553	-12	14
275.5530777	-10	23
276.2847175	-5	13
277.0164744	-12	16
277.7483483	-14	22
278.480339	-6	25
279.2124463	-13	18
279.94467	-12	21
280.6770099	-10	23
281.4094659	-10	27
282.1420378	-9	14
282.8747253	-14	18
283.6075284	-12	15
284.3404468	-11	18
285.0734803	-8	22
285.8066287	-15	16
286.539892	-10	17
287.2732698	-11	20
288.006762	-8	20
288.7403684	-13	20
289.4740889	-13	18
290.2079231	-12	17
290.9418711	-8	21
291.6759325	-6	23
292.4101073	-14	16
293.1443951	-13	19
293.8787959	-13	25
294.6133094	-5	15
295.3479355	-8	20
296.0826739	-10	10
296.8175245	-9	16
297.5524872	-9	9
298.2875616	-7	17
299.0227477	-6	22
299.7580452	-9	12
300.4934541	-12	20
301.228974	-13	17
301.9646048	-11	21
302.7003463	-16	23
303.4361983	-9	20
304.1721607	-16	17
304.9082333	-13	15
305.6444159	-3	9
306.3807082	-11	27
307.1171102	-6	15
307.8536216	-12	29
308.5902422	-8	24
309.3269719	-3	26
310.0638105	-9	21
310.8007577	-4	22
311.5378135	-9	25
312.2749776	-2	24
313.0122499	-1	27
313.7496301	-3	28
314.487118	5	33
315.2247136	7	38
315.9624166	1	33
316.7002267	-6	27
317.438144	-9	22
318.176168	-2	22
318.9142988	-14	28
319.652536	-15	17
320.3908795	-15	24
321.1293292	-8	24
321.8678848	-9	23
322.6065461	-2	24
323.345313	-13	18
324.0841853	-5	23
324.8231627	-11	25
325.5622452	-8	22
326.3014325	-3	28
327.0407245	-9	14
327.7801209	-3	20
328.5196216	-10	19
329.2592264	-12	13
329.9989351	-15	19
330.7387475	-13	17
331.4786634	-8	21
332.2186827	-13	29
332.9588052	-7	19
333.6990307	-12	23
334.439359	0	28
335.1797899	5	54
335.9203232	25	61
336.6609588	31	73
337.4016964	21	47
338.142536	6	30
338.8834772	-7	19
339.62452	-7	21
340.3656641	-10	16
341.1069093	-9	16
341.8482555	-4	11
342.5897025	-11	22
343.33125	-13	22
344.072898	-8	13
344.8146462	-6	20
345.5564945	-14	19
346.2984426	-12	16
347.0404904	-5	27
347.7826377	-8	15
348.5248843	-10	15
349.26723	-11	27
350.0096746	-16	19
350.752218	-7	16
351.49486	-8	29
352.2376004	-3	35
352.9804389	-2	34
353.7233755	-1	39
354.46641	-2	30
355.209542	-4	37
355.9527716	7	45
356.6960984	21	51
357.4395223	19	53
358.1830432	20	44
358.9266607	-8	24
359.6703748	-10	16
360.4141853	-4	19
361.158092	-16	14
361.9020946	-11	25
362.6461931	-11	13
363.3903872	-15	13
364.1346767	-2	21
364.8790615	-8	22
365.6235414	-8	23
366.3681162	-12	19
367.1127856	-5	21
367.8575496	-11	17
368.602408	-9	24
369.3473604	-5	19
370.0924069	-12	15
370.8375471	-4	19
371.582781	-14	19
372.3281082	-12	17
373.0735287	-7	20
373.8190423	-4	31
374.5646487	-9	31
375.3103478	-1	29
376.0561394	-4	32
376.8020233	-9	20
377.5479993	-7	17
378.2940673	-7	28
379.0402271	-1	29
379.7864784	6	39
380.5328211	1	33
381.279255	1	24
382.02578	-15	20
382.7723958	-11	23
383.5191022	-7	20
384.2658992	-13	21
385.0127864	-10	14
385.7597637	-3	19
386.506831	-9	19
387.253988	-3	17
388.0012345	-9	20
388.7485704	-8	12
389.4959955	-9	15
390.2435096	-13	10
390.9911125	-13	19
391.7388041	-6	13
392.4865841	-14	16
393.2344523	-1	21
393.9824087	-10	18
394.7304529	-1	16
395.4785849	-5	16
396.2268044	-17	18
396.9751112	-11	19
397.7235052	-10	26
398.4719862	-6	23
399.2205539	-7	26
399.9692083	-1	29
400.7179491	-5	18
401.4667761	-10	17
402.2156892	-15	19
402.9646882	-12	14
403.7137729	-11	25
404.462943	-8	21
405.2121985	-2	21
405.9615391	0	25
406.7109647	-4	20
407.4604751	-11	7
408.21007	-2	15
408.9597493	-12	19
409.7095129	-7	18
410.4593605	-12	-4
411.2092919	-13	12
411.959307	-7	11
412.7094056	-10	13
413.4595874	-11	14
414.2098524	-9	10
414.9602003	-11	11
415.710631	-9	17
416.4611442	-14	9
417.2117398	-9	13
417.9624176	-10	9
418.7131774	-16	16
419.464019	-12	18
420.2149423	-9	23
420.965947	-10	13
421.717033	-16	13
422.4682001	-7	23
423.2194481	-10	17
423.9707768	-5	7
424.722186	-11	8
425.4736756	-10	17
426.2252454	-9	14
426.9768951	-6	18
427.7286247	-6	19
428.4804339	-11	19
429.2323225	-12	16
429.9842903	-6	23
430.7363372	-9	9
431.488463	-12	11
432.2406675	-12	8
432.9929505	-9	15
433.7453118	-3	10
434.4977513	-14	7
435.2502687	-10	17
436.0028639	-12	6
436.7555367	-15	11
437.5082869	-7	14
438.2611143	-9	15
439.0140188	-13	21
439.7670001	-16	8
440.5200581	-10	12
441.2731926	-12	13
442.0264034	-10	7
442.7796903	-9	17
443.5330532	-9	13
444.2864918	-10	13
445.0400059	-17	8
445.7935955	-15	10
446.5472602	-16	14
447.301	-12	16
448.0548146	-20	16
448.8087038	-18	10
449.5626675	-12	6
450.3167055	-16	13
451.0708176	-4	10
451.8250036	-12	11
452.5792633	-10	13
453.3335965	-14	9
454.0880031	-16	13
454.8424829	-16	17
455.5970357	-17	4
456.3516613	-12	16
457.1063595	-13	18
457.8611302	-13	17
458.6159731	-8	20
459.3708881	-11	3
460.1258749	-14	11
460.8809335	-9	13
461.6360636	-7	9
462.391265	-13	8
463.1465376	-13	11
463.9018811	-7	12
464.6572955	-15	7
465.4127804	-8	17
466.1683357	-18	11
466.9239613	-11	13
467.6796569	-4	15
468.4354224	-17	15
469.1912576	-10	12
469.9471622	-16	15
470.7031362	-15	13
471.4591793	-7	7
472.2152913	-9	17
472.9714721	-11	15
473.7277214	-13	13
474.4840392	-13	14
475.2404251	-17	15
475.9968791	-10	13
476.753401	-11	12
477.5099904	-8	12
478.2666474	-12	13
479.0233716	-7	15
479.7801629	-11	14
480.5370212	-13	18
481.2939462	-12	6
482.0509377	-12	9
482.8079956	-11	20
483.5651197	-4	13
484.3223098	-11	12
485.0795657	-13	14
485.8368872	-3	18
486.5942742	-4	10
487.3517264	-5	18
488.1092437	-9	9
488.8668259	-11	17
489.6244728	-5	12
490.3821843	-10	13
491.1399601	-16	20
491.8978	-8	8
492.6557039	-6	13
493.4136716	-11	15
494.1717029	0	19
494.9297977	-11	7
495.6879556	-14	11
496.4461766	-12	16
497.2044605	-12	17
497.9628071	-10	12
498.7212162	-7	20
499.4796876	-5	13
500.2382211	-2	13
500.9968166	-11	12
501.7554738	-9	13
502.5141927	-11	11
503.2729729	-8	11
504.0318143	-8	16
504.7907168	-10	10
505.5496801	-8	5
506.3087041	-15	6
507.0677885	-7	10
507.8269332	-17	12
508.5861381	-15	15
509.3454029	-13	10
510.1047274	-7	7
510.8641115	-11	13
511.6235549	-9	14
512.3830575	-5	9
513.1426192	-5	8
513.9022396	-18	16
514.6619187	-10	2
515.4216563	-11	15
516.1814521	-17	15
516.941306	-12	9
517.7012178	-11	21
518.4611873	-10	14
519.2212144	-11	13
519.9812988	-10	13
520.7414403	-13	17
521.5016389	-10	15
522.2618942	-9	8
523.0222062	-6	13
523.7825746	-12	10
524.5429992	-10	6
525.3034799	-13	13
526.0640164	0	3
526.8246087	-12	8
527.5852565	-3	2
528.3459595	-10	32
529.1067178	-10	87
529.867531	-9	29
530.6283989	-14	17
531.3893215	-17	14
532.1502984	-6	6
532.9113296	-16	12
533.6724148	-12	5
534.4335538	-15	11
535.1947466	-8	6
535.9559928	-10	9
536.7172923	-12	13
537.4786449	-14	19
538.2400505	-1	16
539.0015088	-16	11
539.7630196	-13	7
540.5245829	-10	5
541.2861983	-7	10
542.0478658	-7	5
542.8095851	-8	8
543.571356	-13	6
544.3331784	-5	7
545.095052	-15	13
545.8569768	-12	11
546.6189524	-8	8
547.3809788	-9	8
548.1430558	-12	7
548.905183	-18	9
549.6673605	-15	12
550.4295879	-10	9
551.1918652	-15	10
551.954192	-8	4
552.7165683	-13	5
553.4789939	-10	5
554.2414685	-11	11
555.003992	-8	9
555.7665642	-13	8
556.5291849	-9	11
557.2918539	-5	15
558.0545711	-8	6
558.8173363	-13	10
559.5801492	-7	11
560.3430097	-11	16
561.1059176	-11	15
561.8688728	-10	3
562.631875	-10	16
563.3949241	-15	-2
564.1580198	-11	11
564.921162	-15	10
565.6843506	-8	14
566.4475852	-15	12
567.2108658	-10	13
567.9741922	-7	13
568.7375641	-13	12
569.5009814	-11	7
570.2644439	-9	6
571.0279515	-15	2
571.7915038	-16	7
572.5551009	-7	10
573.3187423	-8	12
574.0824281	-14	4
574.846158	-10	10
575.6099317	-8	12
576.3737492	-12	9
577.1376103	-10	8
577.9015147	-6	7
578.6654623	-12	8
579.4294529	-17	8
580.1934863	-9	11
580.9575623	-15	6
581.7216808	-11	14
582.4858415	0	9
583.2500443	-11	15
584.014289	-9	14
584.7785754	-5	17
585.5429033	-16	11
586.3072726	-14	9
587.071683	-12	8
587.8361343	-14	7
588.6006265	-9	6
589.3651593	-5	10
590.1297325	-15	15
590.8943459	-13	9
591.6589993	-13	6
592.4236927	-16	10
593.1884257	-11	12
593.9531982	-11	14
594.71801	-15	12
595.482861	-11	9
596.2477509	-15	12
597.0126795	-9	9
597.7776468	-5	15
598.5426524	-8	11
599.3076962	-11	7
600.0727781	-13	17
600.8378978	-10	18
601.6030552	-6	3
602.36825	-13	16
603.1334822	-5	11
603.8987514	-8	10
604.6640575	-13	8
605.4294004	-9	20
606.1947799	-13	9
606.9601957	-9	18
607.7256477	-10	16
608.4911357	-11	2
609.2566595	-13	4
610.022219	-9	8
610.7878138	-8	4
611.553444	-13	11
612.3191093	-14	8
613.0848094	-12	12
613.8505442	-9	21
614.6163136	-15	19
615.3821174	-14	13
616.1479552	-14	13
616.9138271	-13	4
617.6797328	-12	7
618.445672	-9	17
619.2116447	-16	4
619.9776506	-9	12
620.7436896	-13	17
621.5097615	-5	11
622.275866	-10	9
623.0420031	-11	20
623.8081725	-6	15
624.574374	-10	11
625.3406074	-5	16
626.1068727	-9	13
626.8731695	-12	17
627.6394977	-13	14
628.4058571	-9	3
629.1722476	-8	12
629.9386689	-13	23
630.7051209	-14	10
631.4716033	-9	14
632.2381161	-17	8
633.0046589	-14	14
633.7712317	-17	8
634.5378343	-11	11
635.3044664	-18	8
636.0711278	-9	16
636.8378185	-11	11
637.6045382	-13	16
638.3712867	-6	3
639.1380638	-11	10
639.9048694	-15	8
640.6717032	-17	17
641.4385652	-2	10
642.205455	-12	8
642.9723726	-12	11
643.7393177	-6	18
644.5062902	-8	12
645.2732898	-20	2
646.0403164	-9	21
646.8073698	-4	11
647.5744498	-16	13
648.3415563	-8	10
649.108689	-12	13
649.8758478	-4	3
650.6430324	-9	3
651.4102428	-10	16
652.1774786	-18	10
652.9447398	-8	20
653.7120261	-10	13
654.4793374	-12	7
655.2466735	-10	13
656.0140341	-2	3
656.7814192	-16	12
657.5488284	-10	17
658.3162618	-14	15
659.0837189	-6	6
659.8511998	-12	18
660.6187041	-12	13
661.3862317	-9	12
662.1537825	-12	11
662.9213562	-13	0
663.6889526	-6	11
664.4565716	-14	7
665.224213	-6	12
665.9918766	-11	3
666.7595622	-7	0
667.5272696	-6	14
668.2949987	-6	5
669.0627492	-4	10
669.8305211	-14	8
670.598314	-18	13
671.3661278	-10	7
672.1339623	-18	6
672.9018174	-19	14
673.6696929	-9	18
674.4375885	-11	16
675.2055041	-9	10
675.9734395	-12	15
676.7413946	-16	4
677.5093691	-7	16
678.2773628	-10	11
679.0453756	-13	18
679.8134073	-8	5
680.5814577	-7	9
681.3495266	-20	11
682.1176139	-1	11
682.8857193	-15	10
683.6538426	-4	5
684.4219838	-10	9
685.1901425	-15	14
685.9583187	-15	8
686.7265121	-10	9
687.4947225	-9	13
688.2629498	-16	4
689.0311938	-15	15
689.7994542	-14	13
690.567731	-6	15
691.3360239	-11	13
692.1043327	-10	12
692.8726573	-13	14
693.6409975	-6	12
694.4093531	-10	13
695.1777239	-8	2
695.9461096	-14	14
696.7145103	-6	8
697.4829256	-7	15
698.2513553	-19	6
699.0197993	-11	10
699.7882575	-9	7
700.5567295	-15	19
701.3252153	-15	12
702.0937147	-8	6
702.8622274	-11	15
703.6307532	-13	7
704.3992921	-14	12
705.1678438	-12	12
705.9364081	-14	16
706.7049849	-9	20
707.4735739	-9	12
708.242175	-12	9
709.010788	-13	13
709.7794128	-13	5
710.548049	-6	16
711.3166966	-9	15
712.0853553	-13	10
712.854025	-17	12
713.6227055	-11	6
714.3913966	-7	11
715.1600981	0	16
715.9288099	-1	8
716.6975317	-10	10
717.4662633	-11	14
718.2350047	-6	10
719.0037556	-15	16
719.7725157	-14	15
720.5412851	-13	13
721.3100633	-13	16
722.0788503	-12	22
722.8476459	-9	7
723.6164499	-7	11
724.3852622	-17	15
725.1540824	-12	11
725.9229105	-5	11
726.6917462	-9	12
727.4605894	-16	17
728.22944	-14	9
728.9982976	-9	10
729.7671621	-8	10
730.5360334	-19	19
731.3049113	-11	12
732.0737955	-8	20
732.8426859	-12	14
733.6115823	-10	17
734.3804845	-11	9
735.1493924	-11	7
735.9183057	-4	11
736.6872243	-13	7
737.4561479	-4	9
738.2250765	-10	18
738.9940098	-6	7
739.7629476	-11	18
740.5318898	-11	10
741.3008361	-10	12
742.0697864	-6	7
742.8387405	-10	15
743.6076982	-13	10
744.3766593	-12	12
745.1456237	-11	10
745.9145912	-10	17
746.6835615	-12	13
747.4525345	-15	16
748.22151	-10	12
748.9904878	-8	13
749.7594678	-10	24
750.5284498	-6	13
751.2974335	-14	8
752.0664188	-14	12
752.8354055	-14	10
753.6043934	-13	25
754.3733823	-9	8
755.1423721	-12	15
755.9113626	-12	13
756.6803535	-12	7
757.4493448	-16	16
758.2183362	-13	6
758.9873275	-12	14
759.7563185	-17	14
760.5253091	-10	8
761.2942991	-15	14
762.0632883	-4	10
762.8322765	-14	8
763.6012635	-11	15
764.3702491	-4	9
765.1392333	-15	13
765.9082157	-9	15
766.6771961	-15	13
767.4461745	-8	25
768.2151507	-14	11
768.9841243	-11	17
769.7530953	-11	18
770.5220635	-6	14
771.2910287	-5	12
772.0599906	-9	19
772.8289492	-5	20
773.5979042	-13	9
774.3668555	-5	10
775.1358028	-20	13
775.9047461	-14	5
776.673685	-17	22
777.4426194	-14	7
778.2115492	-10	14
778.9804741	-14	18
779.7493939	-9	12
780.5183086	-10	4
781.2872178	-14	14
782.0561215	-7	18
782.8250194	-16	15
783.5939113	-7	13
784.3627971	-18	6
785.1316765	-12	16
785.9005495	-15	9
786.6694157	-17	11
787.4382751	-10	10
788.2071274	-19	12
788.9759724	-14	14
789.7448101	-10	10
790.5136401	-14	16
791.2824623	-13	8
792.0512766	-11	16
792.8200826	-15	9
793.5888803	-15	9
794.3576695	-10	15
795.12645	-15	7
795.8952216	-13	17
796.663984	-18	19
797.4327372	-8	17
798.201481	-12	9
798.9702151	-11	11
799.7389394	-14	13
800.5076537	-10	5
801.2763578	-15	4
802.0450515	-10	12
802.8137347	-11	12
803.5824071	-10	17
804.3510686	-17	23
805.1197189	-11	18
805.888358	-17	15
806.6569856	-15	19
807.4256016	-15	9
808.1942057	-8	11
808.9627977	-16	8
809.7313776	-4	12
810.499945	-16	8
811.2684999	-12	17
812.037042	-7	15
812.8055712	-19	8
813.5740872	-10	17
814.3425899	-13	12
815.1110791	-10	9
815.8795546	-13	16
816.6480162	-13	8
817.4164638	-11	8
818.1848971	-14	18
818.953316	-10	16
819.7217203	-8	13
820.4901099	-14	14
821.2584844	-7	15
822.0268438	-18	11
822.7951878	-12	18
823.5635163	-7	18
824.3318291	-11	11
825.100126	0	15
825.8684069	-7	14
826.6366714	-15	14
827.4049195	-11	9
828.173151	-14	20
828.9413657	-12	12
829.7095633	-13	18
830.4777438	-11	10
831.2459069	-10	19
832.0140525	-10	16
832.7821803	-9	10
833.5502902	-10	18
834.318382	-11	9
835.0864555	-11	8
835.8545106	-11	13
836.622547	-12	6
837.3905645	-13	10
838.158563	-13	13
838.9265423	-9	16
839.6945023	-10	12
840.4624426	-18	15
841.2303632	-9	7
841.9982638	-15	16
842.7661443	-7	13
843.5340045	-5	19
844.3018442	-7	7
845.0696633	-6	15
845.8374614	-10	11
846.6052385	-8	13
847.3729944	-14	11
848.1407289	-12	17
848.9084417	-2	76
849.6761328	-11	41
850.4438019	-9	17
851.2114489	-19	15
851.9790735	-11	14
852.7466756	-6	13
853.514255	-7	20
854.2818115	-10	14
855.0493449	-12	14
855.8168551	-16	17
856.5843418	-18	14
857.3518049	-14	15
858.1192442	-14	18
858.8866595	-9	28
859.6540506	-11	10
860.4214174	-15	20
861.1887596	-11	111
861.9560771	-14	713
862.7233697	-8	4
863.4906372	-13	14
864.2578794	-14	13
865.0250961	-10	14
865.7922872	-14	9
866.5594524	-11	18
867.3265917	-13	14
868.0937047	-8	14
868.8607914	-11	11
869.6278514	-13	14
870.3948848	-17	21
871.1618911	-14	13
871.9288704	-6	7
872.6958224	-8	21
873.4627468	-5	15
874.2296436	-8	20
874.9965126	-3	17
875.7633535	-6	19
876.5301662	-13	14
877.2969504	-11	11
878.0637061	-6	26
878.830433	-15	16
879.5971309	-16	5
880.3637997	-7	15
881.1304391	-14	13
881.8970491	-14	20
882.6636293	-30	16
883.4301797	-104	15
884.1967	-14	12
884.96319	-12	6
885.7296496	-7	15
886.4960786	-12	15
887.2624768	-8	11
888.028844	0	14
888.7951801	-9	16
889.5614847	-12	17
890.3277579	-10	15
891.0939993	-3	10
891.8602088	-3	19
892.6263862	-19	14
893.3925314	-11	20
894.1586441	-11	22
894.9247241	-10	9
895.6907713	-10	17
896.4567855	-11	18
897.2227666	-7	4
897.9887142	-10	13
898.7546283	-13	10
899.5205086	-8	23
900.286355	-9	17
901.0521673	-12	14
901.8179453	-6	13
902.5836888	-9	19
903.3493976	-17	12
904.1150716	-15	13
904.8807105	-17	20
905.6463143	-5	17
906.4118826	-14	3
907.1774153	-11	14
907.9429123	-7	10
908.7083733	-13	11
909.4737982	-8	24
910.2391867	-9	12
911.0045388	-16	16
911.7698541	-7	8
912.5351326	-13	19
913.300374	-9	4
914.0655782	-17	14
914.8307449	-14	18
915.5958741	-13	15
916.3609654	-17	10
917.1260188	-24	19
917.891034	-10	17
918.6560108	-7	15
919.4209492	-15	10
920.1858488	-7	23
920.9507095	-14	7
921.7155311	-9	20
922.4803135	-11	10
923.2450564	-13	17
924.0097596	-10	10
924.7744231	-8	15
925.5390465	-12	20
926.3036298	-11	9
927.0681727	-7	15
927.832675	-15	8
928.5971366	-12	9
929.3615572	-10	13
930.1259368	-14	12
930.8902751	-20	9
931.6545719	-16	9
932.418827	-18	8
933.1830403	-5	12
933.9472115	-12	15
934.7113406	-17	10
935.4754272	-10	13
936.2394713	-8	14
937.0034726	-16	15
937.767431	-12	17
938.5313462	-10	13
939.2952181	-9	12
940.0590465	-10	16
940.8228312	-8	14
941.5865721	-19	11
942.3502689	-18	10
943.1139214	-4	17
943.8775296	-10	72
944.6410931	-13	108
945.4046119	-1	18
946.1680857	-17	15
946.9315143	-4	15
947.6948976	-4	8
948.4582353	-16	13
949.2215274	-13	13
949.9847736	-12	14
950.7479736	-9	17
951.5111275	-14	19
952.2742348	-5	11
953.0372956	-11	6
953.8003095	-11	16
954.5632765	-12	13
955.3261962	-8	10
956.0890686	-8	13
956.8518934	-9	12
957.6146706	-8	16
958.3773998	-12	12
959.1400808	-8	11
959.9027137	-15	14
960.665298	-3	10
961.4278337	-19	3
962.1903205	-11	7
962.9527584	-10	15
963.715147	-16	17
964.4774862	-3	8
965.2397759	-17	18
966.0020158	-8	16
966.7642057	-9	10
967.5263456	-12	10
968.2884351	-15	12
969.0504741	-10	10
969.8124625	-2	9
970.5744	-5	9
971.3362864	-9	3
