# Supplementary material for: SiPM-based optical sensing system for GIS partial discharge detection
Source: PLoS One. 2026 May 14;21(5):e0349200. doi: 10.1371/journal.pone.0349200 (PMC13175487; doi:10.1371/journal.pone.0349200)
Supplement: S1 Data — (ZIP) [file pone.0349200.s001.zip › data/Figure 6.csv]

Wavelength	PDE
280	2
290	10
300	25
320	35
350	39
380	42
400	47
450	51
500	46
550	38
600	30
700	17
800	8
900	4
